# Supplementary material for: Effects of Alterations of Post-Mortem Delay and Other Tissue-Collection Variables on Metabolite Levels in Human and Rat Brain
Source: Metabolites. 2020 Oct 29;10(11):438. doi: 10.3390/metabo10110438 (PMC7694048; doi:10.3390/metabo10110438)
Supplement: Supplementary file 1 [file metabolites-10-00438-s001.zip]

Archive with 5 entries (5 files):
- Supplementary Material A - Cohort Characteristics.docx
- Supplementary Material B - Human Data.xlsx
- Supplementary Material C - Human Brain Plots.docx
- Supplementary Material D - Rat Data.xlsx
- Supplementary Material E - Rat Brain Plots.docx
