# Supplementary material for: Effects of Alterations of Post-Mortem Delay and Other Tissue-Collection Variables on Metabolite Levels in Human and Rat Brain
Source: Metabolites. 2020 Oct 29;10(11):438. doi: 10.3390/metabo10110438 (PMC7694048; doi:10.3390/metabo10110438)
Supplement: Supplementary file 1 [file metabolites-10-00438-s001.zip › Supplementary Material B - Human Data.xlsx]

## Sheet: Manchester Raw Data
09/10/2018 15:48:23		QC1:1	QC1:2	QC2:1	QC2:2	QC3:1	QC3:2	0920	1115	0915	0919	QC4:1	1526	1404	1420	0917	QC5:1	0901	1106	0912	0909	QC6:1	1223	0811	1736	1125	QC7:1	1017	1409	QC8:1	QC9:1	QC10:1
Quantification	Retention Index	Ratio	Ratio	Ratio	Ratio	Ratio	Ratio	Ratio	Ratio	Ratio	Ratio	Ratio	Ratio	Ratio	Ratio	Ratio	Ratio	Ratio	Ratio	Ratio	Ratio	Ratio	Ratio	Ratio	Ratio	Ratio	Ratio	Ratio	Ratio	Ratio	Ratio	Ratio
AD003 Acetic acid, [(trimethylsilyl)oxy]-, trimethylsilyl ester	1134.7	0.0024725	0.0031499	0.0031429	0.0023803	0.0022255	0.0022021	0.0012805	0.0015019	0.00096735	0.0025228	0.0026164	0.0040657	0.0040195	0.0013069	0.0033512	0.002874	0.0027105	0.0016236	0.0041983	0.003239	0.0027147	0.0044473	0.0011811	0.0019156	0.0041982	0.0021325	0.0002819		0.0018378	0.0022521	0.0020143
AD034 Cysteine, TMS3 (RI 1622)	1624.8	0.041149	0.048647	0.079353	0.090679	0.10396	0.0919	0.17197	0.041912	0.047924	0.0050915	0.12029	0.2141	0.082798	0.3024	0.024437	0.11003	0.21343	0.13378	0.10838	0.022508	0.13663	0.087048	0.11634	1.0026	0.12806	0.12642	0.33994	0.063822	0.10091	0.12087	0.07068
AD065 2-Ketoglutaric acid ditms	1945.2	0.13736	0.14266	0.15445	0.15574	0.20166	0.18513	0.22927	0.18806	0.19846	0.53637	0.16221	0.2593	0.57105	0.19927	0.13819	0.19458	0.15519	0.16138	0.18544	0.098256	0.18253	0.089508	0.18883	0.39736	0.15632	0.17105	0.26051	0.53043	0.22806	0.18266	0.17257
AD081 Uridine, (RI 2660)	2655.5	0.15058	0.21554	0.21909	0.22428	0.23175	0.20512	0.23642	0.068737	0.1385	0.10795	0.23122	0.28563	0.11743	0.14248	0.13351	0.20471	0.28031	0.047271	0.18025	0.076535	0.24309	0.24972	0.31284	0.14472	0.15898	0.2194	0.068713	0.13783	0.17654	0.23755	0.25467
AD029 Aminomalonic acid, tris(trimethylsilyl)-	1552.3	0.33588	0.42773	0.47499	0.50874	0.37084	0.43714	0.45395	0.27888	0.77917	0.13705	0.56832	0.45104	0.37369	0.64413	0.37666	0.41071	1.0146	0.25504	0.70181	0.24032	0.48492	0.3432	0.33443	0.35925	0.34997	0.52246	2.0223	0.80805	0.55035	0.57009	0.43523
AD019 Serine TMS3 (RI 1388)	1387.6	0.34317	0.40705	0.40156	0.40604	0.36152	0.40673	0.30363	0.32194	0.43204	0.35336	0.31775	0.29776	0.43028	0.27923	0.27636	0.34073	0.6489	0.19294	0.2649	0.20183	0.31621	0.33874	0.22007	0.34254	0.33581	0.32848	0.39967	1.08	0.34452	0.32227	0.30874
AD078 Eicosanoic acid, trimethylsilyl ester	2494.5	0.38346	0.3517	0.24834	0.24876	0.23457	0.2561	0.20127	0.13517	0.32932	0.35835	0.238	0.40482	0.4997	0.17452	0.33024	0.27892	0.36362	0.21874	0.15248	0.23447	0.25872	0.25745	0.27158	0.22816	0.29959	0.25591	0.40713	1.733	0.26345	0.24271	0.29663
AD062 Sugar Alcohol	1911.5	0.43473	0.49361	0.45654	0.44131	0.52849	0.48092	0.45028	0.29792	0.62119	0.35411	0.45285	0.57181	0.5854	0.29204	0.42556	0.47007	0.66158	0.39023	0.72101	0.21746	0.41871	0.47887	0.6193	0.42366	0.71204	0.44379	1.3585	0.1328	0.44011	0.47098	0.42834
AD004 Glycine	1170.1	0.44296	0.54723	0.62206	0.80039	0.64876	0.58943	0.50865	0.74147	0.91315	0.98865	0.55979	0.58329	0.67249	0.68427	0.53751	0.69395	1.1891	0.40829	0.50046	0.80173	0.73378	0.40996	0.34195	1.1728	0.67736	0.67278	1.0566	8.6147	0.77616	0.9195	0.19212
AD038 Ribose (RI 1665)	1660	0.46413	0.35787	0.38022	0.34225	0.35518	0.3521	0.38132	0.31512	0.52325	0.23273	0.35307	0.39391	6.3469	0.46255	0.32903	0.34455	0.50295	0.28143	0.45723	0.33084	0.33913	0.36351	0.42073	0.40372	0.2623	0.3627	0.17922	0.3956	0.39567	0.34286	0.34553
AD069 Sugar Alcohol	2065.7	0.49701	0.60654	0.45681	0.4693	0.50203	0.57222	0.37815	0.096615	1.2419	0.49307	0.49154	0.83752	0.36713	0.12072	1.0218	0.54824	1.4316	0.3207	0.74696	0.35672	0.51315	0.18501	0.55345	0.35247	0.384	0.52688	0.86301	0.20905	0.51371	0.52866	0.5017
AD045 Proline, TMS2 (RI 1766)	1766.4	0.54298	0.0080592	0.0074164	0.0087229	0.52899	0.57405	0.61763	0.88508	0.99707	0.42249	0.8636	1.0367	1.9847	1.5122	1.2074	0.86162	2.357	293.81	1.8387	1.3701	1.8979	3.6099	2.0238	2.3073	0.82107	1.0593	459.6	2.8601	5.9891	5.3274	4.4359
AD051 Fructose (Oxime) (RI 1837.4)	1823.4	0.59816	0.62944	0.60411	0.62556	0.61092	0.62007	0.77326	0.12542	0.30005	0.4146	0.6135	1.6892	1.2604	0.1256	0.33565	0.60426	0.71377	0.34557	1.0624	0.4628	0.64431	1.4933	0.89292	0.42662	0.19029	0.65692	0.1547	0.78723	0.66534	0.63272	0.66501
AD033 Methionine, (RI 1618)	1619.3	0.60352	0.44998	0.38751	0.35314	0.30672	0.32289	0.33836	0.15687	0.33393	0.30009	0.34092	0.34779	0.67654	0.18958	0.24144	0.32615	0.80602	0.30834	0.55713	0.21501	0.30474	0.40048	0.52479	0.61897	0.21709	0.32118	0.5284	0.80481	0.44147	0.36364	0.29991
AD046 Asparagine, TMS3 (RI 1780)	1783.6	0.60888	1.8467	1.9718	1.763	1.8312	1.9308	0.98523	0.32768	1.155		1.3085	1.2704	0.68581	0.58234	1.0828	1.6312	3.0754	0.69865	1.9299	0.35797	1.2212	0.82551	1.5062	0.91185	1.1215	1.3909	4.1906	0.083058	1.5218	1.3125	1.2695
AD041 Ribonic acid, 2,3,4,5-tetrakis-O-(trimethylsilyl)-, trimethylsilyl ester	1725.5	0.61854	0.62525	0.53327	0.5113	0.5559	0.51037	0.25734	0.35587	0.69998	0.27332	0.50007	0.65704	0.5936	0.55819	0.38072	0.50331	0.85455	0.50462	0.52576	0.37776	0.51902	0.46698	0.3651	0.46196	0.88094	0.48744	1.4391	0.10026	0.53927	0.499	0.51307
AD072 Pantothenic acid (RI 2083)	2075.6	0.72947	0.92146	0.78629	0.78099	0.83961	0.73093	0.30879	0.67632	1.652	0.54379	0.77334	0.65814	0.99973	1.4276	0.50081	0.73022	0.69602	0.47491	0.44459	0.28969	0.83056	0.25674	0.37507	0.63481	1.6216	0.76754	2.1337	0.20512	0.72162	0.76487	0.82216
AD079 Sucrose (RI 2507)	2510.8	0.79625	0.74566	0.72296	0.75497	0.82286	0.79163	0.057151	0.047014		0.10812	0.72584	11.192	0.31633	0.11439	0.49464	0.76306	0.23136	0.5712	0.086535	0.15603	0.76899	0.055863	0.12775	0.097714	0.45023	0.72441	10.649	0.13005	0.80973	0.81995	0.83334
AD054 Fructose (Oxime) (RI 1824.5)	1836.7	0.87479	0.82412	0.82259	0.83037	0.81964	0.83994	1.1043	0.20013	0.47209	0.56426	0.77792	2.1437	1.6405	0.22533	0.56224	0.81341	0.9729	0.50628	1.3125	0.61583	0.82965	1.9189	1.1616	0.59935	0.28418	0.81355	0.56867	0.7191	0.8284	0.80567	0.80273
AD049 Ornithine, from Citrulline (RI 1810)	1810.9	0.92541	0.86449	0.82403	0.90584	0.94412	1.103	0.61939	0.98563	1.3552	0.60209	1.1319	0.87218	0.57182	0.81903	0.74168	1.4438	3.8331	1.9485	1.8798	1.2308	1.4188	0.82962	1.7832	0.89861	1.8088	1.423	5.6293	1.2497	1.3473	1.3199	1.5341
AD053 Sorbitol (RI 1830)	1831.9	0.93889	1.1802	1.1966	1.2287	1.2852	1.168	2.0225	0.32834	1.0011	1.6167	1.3458	3.0135	1.6267	0.037956	1.398	1.2735	1.8877	0.44367	1.7184	0.70132	1.4601	2.7372	1.7714	0.98184	0.39178	1.3761	1.0723	3.094	1.2428	1.3308	1.4374
AD066 Myo-Inositol, (RI 1979)	1984.2	0.96268	0.86337	0.81817	0.79613	0.90348	0.77602	0.81486	0.76045	1.1234	2.0157	0.78497	0.78715	0.91779	0.62463	0.96105	0.78525	0.84539	0.4442	0.87873	0.60095	0.78935	0.8288	0.88676	0.93816	0.71897	0.76536	1.149	1.8094	0.83091	0.79318	0.77112
AD063 Gluconic acid (RI 1925)	1923.2	1.0984	1.2001	0.97324	0.9716	1.0875	0.99905	0.84917	0.27261	0.99455	0.56286	1.0164	3.1331	1.4633	0.096519	1.0691	1.0121	2.4892	0.43988	2.0852	0.88412	1.0293	0.62983	1.992	0.70171	0.45089	0.93461	1.642	0.23903	0.93195	1.0056	1.0008
AD024 Threitol (RI 1469.5)	1470.1	1.1729	1.2914	1.0468	0.9423	0.87979	1.1	0.64353	0.97145	1.5199	1.0527	0.91735	1.2604	1.8264	1.1787	1.0188	1.0956	1.5888	1.1416	1.2669	0.82442	0.91731	0.78425	0.77275	1.0003	1.6174	0.92752	2.4164	0.72876	1.0501	0.97359	0.93784
AD064 Scyllo-inositol (RI1934.6)	1933.8	1.2186	1.5948	1.5665	1.7026	2.016	1.6701	0.30229	0.90116	1.0553	2.4123	1.8538	1.4023	8.3671	1.0519	2.1346	1.7562	1.2186	0.88434	0.49468	0.66288	2.0594	1.3611	0.49966	1.9717	2.358	1.888	1.1383	2.2733	1.6585	1.884	1.9811
AD055 Glucose oxime hexakis(trimethylsilyl)	1846.7	1.271	1.354	1.3387	1.3144	1.3704	1.3257	1.9088		0.36608	0.11075	1.2873	1.1318	1.7729	0.55877	0.3215	1.3559	2.994	0.94784	5.9083	0.32629	1.3622	1.0419	5.3189	1.595		1.3648	0.24116	1.0547	1.3518	1.3815	1.3431
AD013 Phosphoric acid, bis(trimethylsilyl)monomethyl ester	1318	1.4787	1.441	1.2995	1.217	1.2709	1.425	0.34832	0.45079	1.2898	0.17545	1.3957	1.3105	0.38663	0.63196	2.517	1.4836	1.1194	2.195	1.0657	0.55109	1.2845	0.6803	0.67444	0.18317	1.0457	1.336	3.4125	12.091	1.7905	1.4305	1.44
AD020 Threonine, TMS3 (RI 1403)	1401.9	1.7071	1.8602	2.1412	2.2551	2.3904	2.4147	2.0963	1.7465	2.7179	1.2859	2.2263	1.5097	1.8402	1.4969	2.1204	2.4757	4.5765	1.3199	2.6354	1.7324	2.2191	1.5818	1.6602	8.5942	2.1211	2.3946	2.5237	2.1609	1.902	2.1445	2.1949
AD074 Sugar Phopshate	2222.5	1.8291	1.8363	1.423	1.5761	1.4246	1.572	0.80064	0.72136	1.7252	0.87761	1.4909	1.4188	1.3758	0.86651	1.4887	1.3942	1.6072	0.88195	1.0171	0.67563	1.5051	0.84404	1.2135	0.89856	1.8648	1.4034	3.5706	0.61465	1.23	1.5022	1.5765
AD018 Threonine, TMS2 (RI 1372)	1372.1	1.9078	2.0993	2.2633	2.4539	2.2496	2.3349	2.0121	2.3563	4.2688	2.0842	2.7423	1.7902	2.0814	1.9841	1.8221	2.6699	5.5766	0.128	0.27718	2.1486	3.0748	2.8121	3.2875	3.0062	1.9224	3.1536	4.3997	4.1358	3.4303	3.6382	3.4286
AD043 Ribonic acid, 2,3,4,5-tetrakis-O-(trimethylsilyl)-, trimethylsilyl ester	1755	2.0579	2.0762	1.855	1.8011	1.7742	1.8816	0.77951	0.73235	1.6779	0.74218	1.8629	1.954	2.5885	1.2267	0.6118	1.8205	2.713	1.3207	2.4077	1.1488	1.8179	1.4992	1.8508	2.8148	5.0031	1.7784	4.2465	0.46133	1.8902	1.8526	1.7969
AD036 Ribitol (RI 1649)	1650.5	2.0723	2.0456	1.7238	1.5709	1.5597	1.7173	0.86532	1.5875	3.0223	1.0614	1.6561	1.8026	1.881	1.963	2.0328	1.7259	3.7049	1.5036	1.7751	1.5765	1.6778	1.0521	1.2505	1.0681	1.767	1.6274	4.363	0.26936	1.7371	1.7245	1.6164
AD060 Tetradecanoic acid, trimethylsilyl ester	1897.9	2.4126	2.7464	2.5998	2.4171	2.6501	2.4888	2.063	2.1978	3.9291	2.9504	2.3421	3.9741	4.6028	2.4336	3.062	2.7554	5.1822	3.3933	4.3452	2.6901	2.5224	2.5347	3.4791	2.9251	4.1816	2.4706	6.4732	3.9812	2.7051	2.4531	2.6672
AD082 Inosine, (RI 2755)	2746.7	2.5297	2.7827	3.1531	2.9863	3.3084	2.899	3.5754	0.4164	1.4603	1.5327	3.7401	6.577	2.3874	1.9678	2.3532	3.643	1.3441	0.87122	1.9236	0.37167	4.2003	4.0538	2.8892	3.1649	4.649	4.0592	2.1233	1.4949	3.912	4.8408	5.023
AD035 2-Hydroxyglutaric acid, (RI 1649)	1643	3.0664	2.5845	2.3466	2.1638	2.1455	2.244	0.9896	0.90349	1.263	1.9975	2.1962	7.8487	1.2037	0.33796	1.7	2.3072	3.2933	1.5788	3.7416	0.97153	2.1149	3.3494	2.7612	2.2876	2.7072	2.1538	3.6567	0.27172	2.3275	2.1362	2.1646
AD026 L-Threonic acid, tris(trimethylsilyl) ether, trimethylsilyl ester	1539.2	3.0819	2.8426	2.5506	2.3966	2.3149	2.6198	1.7672	1.1486	2.1425	0.91426	2.5027	3.7939	2.1128	1.6079	2.6506	2.6397	5.0939	3.6579	2.8533	2.4715	2.3534	2.7565	2.0334	2.0897	4.2092	2.4096	7.9171	0.47865	2.6939	2.4304	2.4144
AD011 Isoleucine, TMS1 (RI 1278)	1278.7	3.3468	3.5978	3.311	2.946	2.806	3.2498	1.9846	1.7367	5.2811	1.032	3.3389	2.7096	2.5217	1.4701	2.5826	3.4582	10.653	3.0898	6.7712	2.7358	3.1939	2.4189	5.0736	2.6088	2.5404	3.3464	8.2282	0.54712	5.346	5.1709	4.6134
AD014 Isoleucine, TMS2 (RI 1322)	1319.5	3.4594	3.0481	3.0524	3.1713	3.2364	3.34	2.5391	1.9811	3.6413	2.3377	3.0656	2.1559	2.4617	1.651	2.1279	3.0005	7.7759	2.223	4.6476	2.1759	3.1796	2.3855	4.0159	11.901	1.7639	3.1894	3.5187	3.0996	2.6387	2.915	2.0628
AD080 Tryptophan, TMS2 (RI 2515)	2517.8	3.4653	4.6031	4.4123	4.5638	5.0866	4.7666	3.499	1.3974	4.3098	1.827	4.5831	4.2851	2.3913	2.2133	2.0253	5.0615	15.105	3.5447	5.6893	2.2334	5.3227	3.8318	8.5772	3.3417	4.0289	5.0999	14.041	1.4232	4.4017	5.2484	5.8085
AD002 Alanine, (RI 1142)	1130.2	3.7824	4.4611	4.5313	4.2783	4.7549	4.1543	4.289	3.8077	5.9926	3.4275	4.2371	4.029	2.9115	1.7785	2.6027	4.4126	10.762	5.4881	5.8683	3.3079	4.8384	3.9763	6.0161	4.2058	4.3348	4.3432	6.4215	5.803	5.94	7.8974	4.6347
AD070 Hypoxanthine (RI 2069)	2068.8	3.8402	42.848	46.839	46.637	56.794	51.574	15.47	26.438	61.615	6.6412	59.534	53.776	18.33	65.509	53.964	57.591	98.462	20.387	32.956	15.957	68.282	31.438	35.681	37.203	113.61	65.975	148.63	13.603	55.506	63.534	70.202
AD031 Aspartic acid, TMS3 (RI 1575)	1575.6	3.8618	3.3747	3.1345	3.0804	2.7991	3.1922	2.8868	2.2273	3.193	2.1823	3.194	2.4488	2.8869	3.809	2.5158	3.3607	6.4785	1.9847	3.2427	2.0869	2.986	2.5795	2.4607	2.9716	2.5275	3.1735	6.1994	5.2098	3.6334	3.4969	3.134
AD076 Myo-Inositol, pentakis-O-(trimethylsilyl)-, bis(trimethylsilyl) phosphate	2362.6	4.1465	4.4322	3.8868	3.9071	3.9464	4.0056	4.1219	0.40817	2.107	1.2107	4.3781	5.6769	2.1887	3.0236	3.7341	4.2715	10.046	0.82594	5.6914	0.93597	4.3603	3.4236	8.6809	4.0813	1.3717	4.2536	2.4087	2.7891	3.6628	4.4365	4.6892
AD009 Leucine, TMS1 (RI 1250)	1250	4.191	2.4469	4.455	4.1787	3.8778	4.5415	2.8372	2.1701	7.0408	1.3612	4.771	4.2276	2.9335	2.1889	3.23	5.0557	13.538	4.2488	8.8333	3.5943	4.3417	3.4996	7.357	3.8167	3.5813	4.6307	11.252	0.65713	8.0373	6.6675	6.19
AD037 Xylitol (RI 1652)	1656	4.3641	3.7661	3.4014	2.9952	2.9855	3.254	2.1613	1.5528	4.1043	1.8891	3.1637	4.3184	6.8397	3.3858	1.9061	3.1327	4.2361	2.6849	3.9797	2.1718	2.9245	4.7571	3.0074	3.6461	3.3622	2.9156	5.4728	0.94451	3.4396	3.1544	2.9472
AD048 Ornithine, TMS4 (RI 1798)	1793.6	5.6872	7.2397	6.9398	6.4319	6.6196	6.7718	3.3674	4.1551	8.5243		5.9282	4.3858	4.5085	5.1404	4.0682	6.2379	13.119	9.1424	7.0869	4.8813	5.9706	3.8136	4.9576	4.6829	9.3683	5.9013	21.521	0.98249	5.8145	5.8592	5.634
AD059 L-Lysine 4TMS (RI 1887)	1887.8	5.8539	16.146	13.424	12.517	14.991	13.88	6.182	4.6491	21.441	1.0379	13.223	11.842	6.1923	7.3208	6.7829	13.43	39.545	9.8987	15.894	6.9014	13.664	7.8463	15.445	10.639	20.111	13.457	47.439	1.7443	11.125	13.002	12.955
AD027 Malic acid, O-(trimethylsilyl)-, bis(trimethylsilyl)ester	1543.2	6.14	5.7037	5.3225	5.2256	4.7768	5.2885	1.1743	5.8632	12.045	1.8923	4.6808	3.3073	4.3203	3.9883	3.1413	5.3099	2.0174	8.7269	4.6562	7.3396	4.5394	3.1527	1.8016	0.69166	12.96	4.5505	22.658	0.46852	5.5214	4.4384	4.425
AD022 beta-Alanine, (RI 1454)	1443.4	6.2746	6.4636	5.7347	5.7426	5.9342	6.9662	4.098	5.3779	8.7599	8.6284	6.8794	9.0713	13.31	7.2596	7.5357	7.8077	9.9462	9.6442	8.2821	6.6805	6.7817	5.5326	6.4465	8.2991	15.225	7.0649	12.756	4.5913	7.9332	7.2004	7.1743
AD012 Leucine, TMS2 (RI 1298)	1296.5	7.7059	6.7745	6.6162	6.5518	6.5804	6.62	5.9449	4.1447	7.0804	4.8553	6.2797	5.2178	5.8161	3.6931	4.5549	6.0908	13.786	4.9737	9.6892	4.4056	6.3375	5.6261	8.6214	27.223	3.8963	6.3977	7.4325	7.0677	6.1236	6.0809	6.0159
AD025 Uracil, 1,3-bis(trimethylsilyl)-	1470.1	8.1982	9.6104	7.9847	7.954	7.5712	8.9833	3.0774	7.1581	15.033	3.7903	8.1401	7.201	8.9029	13.924	7.4826	8.5921	18.883	9.3247	7.626	5.4831	7.9381	3.3983	3.7189	5.7167	13.826	8.3682	26.303	1.7886	8.3971	8.668	8.25
AD067 L-Ascorbic acid, 2,3,5,6-tetrakis-O-(trimethylsilyl)-	1999.9	8.2503	9.3992	7.4857	7.6951	7.8889	7.4626	2.7509	2.453	7.9084	4.5709	7.7951	10.514	8.2493	6.2833	3.6912	7.0271	9.2084	6.7989	6.878	2.7916	8.184	1.8843	7.1851	4.6483	11.132	8.0445	54.284	0.48725	6.2585	7.3001	7.7552
AD058 d-Erythrotetrofuranose, tris-O-(trimethylsilyl)-	1861.1	8.9159	8.5779	7.7304	6.9968	7.9078	7.5409	6.04	1.9043	7.7225	0.71162	7.1483	5.2769	5.1313	3.1925	7.5379	7.0732	15.464	6.8312	23.334	7.5767	6.9289	3.9524	17.085	2.6266	16.376	6.7243	23.462	0.45888	6.8663	6.8255	6.6831
AD068 Tyrosine, TMS3 (RI 2020)	2022.6	8.9882	26.507	20.947	21.35	22.646	21.738	10.613	8.2705	24.438	1.6809	19.229	18.928	7.7639	9.9801	10.983	20.229	61.335	13.045	22.817	8.2767	20.897	9.8183	22.736	16.884	32.984	20.6	87.803	1.9463	15.83	18.869	21.478
AD050 Mannitol (RI 1817)	1818.5	9.3968	9.4319	8.07	7.3793	7.7307	7.9287	0.74167	0.34774	1.4134	0.6694	7.9321	1.9687	4.0267	1.0084	1.2523	7.7676	2.5079	1.3945	2.3558	1.1846	7.6962	2.3358	1.7296	2.3851	11.154	7.4896	21.598	21.989	7.5089	7.5611	7.5266
AD032 Methionine, TMS1 (RI 1599)	1600.8	10.665	14.427	14.235	14.41	14.66	16.223	9.5907	8.3444	24.352	4.2916	15.562	12.164	7.1779	8.0603	11.549	16.304	52.326	11.927	28.576	10.74	15.428	9.2823	21.701	10.82	13.279	15.706	41.947	2.2749	16.588	15.94	16.419
AD083 Cholesterol trimethylsilyl ether	3345.1	11.738	8.8728	7.1042	6.4441	7.709	7.3859	0.25513	0.29429	0.21721	0.23393	7.8382	0.26194	1.3905	0.57761	0.14756	7.3702	0.80727	0.7441	0.1489		7.229	0.67679	0.068965	14.857	4.0126	7.0725	0.5435		9.4336	8.5488	8.1745
AD056 N-acetylaspartic acid pk1 (RI 1857)	1851.4	11.893	11.893	12.003	11.668	11.695	11.584	19.949	10.648	9.1093	10.454	11.213	17.759	14.018	11.218	8.7811	10.914	5.528	8.0257	9.2718	4.4504	10.211	13.88	6.8147	8.6446	14.088	10.162	8.8792	8.2222	10.472	10.363	10.363
AD010 Trimethylsilyl ether of glycerol	1272.1	13.186	15.16	14.927	14.561	13.709	14.798	11.906	13.884	22.121	19.237	14.886	14.194	19.029	18.335	14.396	15.285	21.375	10.33	14.536	13.052	15.17	12.649	12.185	14.342	10.656	15.414	21.065	13.969	16.46	15.587	15.279
AD061 Lysine (3TMS) (RI 1900)	1903.1	13.395	14.108	16.229	16.829	21.588	20.485	14.122	10.818	46.426	10.059	20.884	15.609	16.451	10.728	17.801	23.462	73.168	28.994	49.362	23.322	21.69	17.45	46.918	17.462	15.427	21.847	52.467	4.6369	23.693	20.783	21.286
AD023 iso-Erythritol (RI 1465)	1465.1	15.793	17.443	12.795	11.407	10.674	12.492	8.3078	5.0511	13.34	4.6974	11.478	16.279	15.029	4.8624	13.813	11.724	19.67	13.868	13.929	11.031	10.997	12.648	9.0224	9.38	13.618	11.336	34.339	3.3373	12.202	11.636	11.043
AD006 beta-Hydroxybutyric acid (RI 1204)	1206.6	25.241	24.839	18.692	10.552	17.641	19.605	2.8625	1.7817	35.398	13.081	17.177	31.697	22.719	2.7308	6.0091	18.597	15.096	17.485	18.485	4.808	16.052	85.625	11.135	19.966	6.1935	16.889	13.063	0.86423	22.029	17.613	15.291
AD044 Phenylalanine, TMS1 (RI 1763)	1764.8	28.058	33.536	34.131	33.568	34.767	37.644	27.546	20.298	58.805	14.721	37.932	35.666	25.595	17.162	31.481	39.917	109.68	35.566	76.263	28.384	36.016	33.484	64.012	28.193	28.57	37.626	118.78	5.6575	42.222	37.442	39.183
AD042 Phenylalanine, TMS2 (RI 1744)	1742.8	31.002	31.595	27.727	25.675	24.731	26.756	15.324	7.8497	21.605	5.5561	25.823	26.961	16.028	12.852	17.28	26.162	69.241	20.158	40.8	13.188	24.36	17.962	32.847	24.753	26.429	25.675	73.034	6.8836	24.552	25.016	25.503
AD007 Valine, TMS2 (RI 1240)	1243.9	32.047	26.212	31.265	29.3	30.268	34.79	16.606	18.928	58.81	11.255	27.113	27.056	20.519	17.529	21.987	29.396	80.811	19.796	31.908	23.169	24.016	14.94	33.073	19.712	24.399	26.196	72.465	5.2062	31.152	24.932	27.074
AD052 Glycerol-3-phosphate (RI 1826)	1827.9	35.657	38.034	35.078	32.375	34.358	34.253	25.852	10.523	16.667	13.879	36.425	31.695	32.832	3.5954	61.511	34.165	41.341	9.0494	41.898	15.235	36.063	28.104	31.179	29.615	20.738	35.797	207.28	8.4998	32.103	32.954	34.338
AD071 Tyrosine, TMS2 (RI 2070)	2075.6	36.291	29.499	26.041	25.276	29.867	28.009	17.765	18.483	41.959	20.272	28.146	23.334	28.196	15.163	24.93	29.179	79.977	34.025	55.776	22.961	29.356	19.91	50.786	27.554	21.441	28.027	67.382	6.4725	30.206	28.097	28.668
AD057 Phosphoethanolamine (RI 1848)	1853.2	58.207	54.789	47.709	45.064	53.106	52.564	44.02	44.954	39.527	28.795	46.801	94.408	47.933	44.672	44.903	53.376	39.31	45.024	54.628	17.285	48.961	44.823	40.869	36.581	138.9	48.155	83.904	35.132	48.687	48.046	48.194
AD001 Lactic acid, bis(trimethylsilyl)oxy-, ester	1112.2	66.15	58.158	43.175	37.263	38.865	41.202	30.985	21.645	55.488	25.336	33.525	60.246	63.293	12.256	36.572	38.551	67.565	40.778	63.358	29.757	32.661	39.847	41.649	42.473	45.905	33.071	72.891	10.034	42.687	36.683	33.823
AD015 Glycine, TMS3 (RI 1331)	1328.4	77.16	72.914	67.849	59.068	69.297	61.934	68.555	72.732	105.19	70.617	73.638	59.978	67.837	90.208	52.824	70.813	84.849	64.49	95.284	66.523	71.208	58.342	83.672	320.84	71.204	73.49	81.097	34.277	79.2	78.411	74.843
AD028 Aspartic acid, TMS2 (RI 1545)	1546.4	99.93	111.96	108.09	107.91	104.78	117.51	66.95	119.22	252.31	30.442	116.59	66.749	39.206	176.27	100.24	117.45	260.15	95.565	171.6	111.32	112.59	74.401	117.88	54.597	92.811	116.16	362.27	15.313	123.56	114.73	118.54
AD005 Valine, TMS1 (RI 1184)	1182.8	102.86	126.27	104.12	98.411	110.06	113	67.984	59.616	179.47	42.891	109.22	87.536	86.305	55.939	94.803	115.81	328.55	106.02	198.58	94.54	98.619	81.798	148.15	86.657	90.428	102.97	262.06	20.816	123.63	103.25	100.41
AD008 Ethanolamine TMS3 (RI 1256)	1243.9	114.02	140.4	126.7	123.93	134.98	164.39	55.219	117.08	445.09	82.917	151.7	201.44	155.81	464.65	176.63	168.48	188.76	211.66	102.19	230.49	147.53	103.87	64.758	81.453	279.37	153.74	315.16	30.86	181.53	158.68	146.18
AD075 Stearic Acid (RI 2296.2)	2298.1	118.54	118.41	74.955	74.037	74.422	75.447	56.454	56.805	89.323	132.1	68.303	103.27	170.62	72.772	110.16	85.943	100.98	79.695	66.587	82.432	74.556	77.503	69.328	86.586	128.31	73.511	148.07	242.22	73.588	71.18	89.745
AD030 GABA	1552.3	119.93	134.04	120.82	121.04	125.26	142.04	111.53	120.85	220.69	43.332	138.48	188.99	153.24	149.88	117.92	140.77	188.23	215.88	100.62	108.59	135.32	105.46	74.216	43.899	348.94	138.42	375.42	25.251	149.39	141.46	131.28
AD016 Serine, bis(trimethylsilyl)-	1350.6	133.45	128.73	117.38	112.49	107.4	122.33	67.81	86.379	248.54	40.933	116.95	89.427	92.766	86.895	88.131	123.91	320.9	96.354	185.75	98.966	111.48	81.91	126.93	98.201	98.919	119	301.41	16.791	131.26	116.12	120.56
AD073 Palmitic Acid (RI 2097)	2099.9	199.05	191.33	140.89	134.95	145.14	136.18	112.14	131.12	186.83	245.49	125.94	196.02	340.83	153.57	192.4	150.4	189.13	171.04	178.71	158.22	129.59	150.71	141.8	177.96	241.32	134.07	292.41	255.13	138.7	121.6	149.53
AD039 Glutamine, tris(trimethylsilyl)-	1683.9	236.55	236.41	225.81	214.21	234.39	256.99	184.98	153.98	287.74	67.646	246.85	294.37	223	215.79	327.93	264.89	397.32	212.41	324.06	170.4	235.95	278.21	236.5	135.84	297.34	246.12	993.39	31.646	277.99	253.36	224.32
AD040 Pyroglutamic acid 2TMS (RI 1708)	1709.6	1472.1	1335.3	1123.3	1031.3	1018.7	1091.6	759.04	760.6	1345.9	552.28	1012.8	1246	1180.2	942.91	1111.2	1026.1	1441.2	881.19	1199.6	671.29	980.01	1041.8	859.06	717.45	1215	995.54	3481	333.18	1027.5	1007.5	1003.1
AD017 phosphate (3:1)	1363.6	1492.2	1109.5	1088.6	972.56	1029.4	1091.6	817.17	932.61	1794.7	1016.2	998.13	1379.3	1597.7	1175.7	1228.6	1053.2	1450.9	1125.4	1417.2	885.12	846.72	1089.2	1067.8	1031.6	1164.9	906.39	2181.3	868.52	1148.6	927.64	851.28
AD021 Urea, N,N'-bis(trimethylsilyl)-	1413.3	1794.8	1546.4	1433.5	1230	1197.9	1383	547.26	66.549	126.11	144.44	1320.3	2086	1730.6	305.77	1223	1294.9	1711.1	978.67	1000.4	544.14	1102.9	1589	735.19	1322.8	2678.3	1164.7	6045.9	578.05	1373.5	1194	1138.2
AD047 Asparagine, TMS2 (RI 1791)			0.48767	0.8058	0.85753	0.89233	1.0249	0.74083	0.30485	0.82724	0.064338	0.80238	0.74447	0.39825	0.32711	0.68948	1.1218	2.8353	0.65488	2.1544	0.41367	0.92012	0.5181	1.5775	0.59766	0.61324	0.98272	3.9516		1.0857	0.93983	0.95299
AD077 Cystathionine, bis(triemthylsilyl) ester			2.8117	4.2468	4.9894	5.7324	5.9685	9.6757	1.9716	7.2648	0.90251	6.1188	6.9196	5.296	11.963	0.76927	6.8121	6.3796	7.4105	0.93309	0.15863	7.5732	9.5202	1.1054	5.7066	0.78348	7.4024	1.4599	0.58609	6.294	7.7678	8.2714

## Sheet: Manchester Multiple T-Test
Metabolite	Discovery?	P value	Mean1	Mean2	Difference	SE of difference	t ratio	df	q value		MSI Classification*		Internal Standard
AD001 Lactic acid, bis(trimethylsilyl)oxy-, ester	No	0.224031	1.501	1.643	-0.1425	0.1126	1.265	16	0.66216		2		13C6-Fructose
AD002 Alanine, (RI 1142)	No	0.187013	0.5848	0.6964	-0.1115	0.08091	1.379	16	0.66216		1		D7-Alanine
AD003 Acetic acid, [(trimethylsilyl)oxy]-, trimethylsilyl ester	No	0.270155	-2.591	-2.766	0.1745	0.1524	1.145	15	0.685144		2		13C6-Fructose
AD004 Glycine	No	0.59051	-0.07135	-0.1523	0.081	0.1475	0.5491	16	0.945852		2		D10-Leucine
AD005 Valine, TMS1 (RI 1184)	No	0.0321555	1.839	2.119	-0.2803	0.1195	2.347	16	0.340962		1		13C6-Fructose
AD006 beta-Hydroxybutyric acid (RI 1204)	No	0.843267	0.9721	1.021	-0.04921	0.2449	0.201	16	>0.999999999999999		1		D5-Glycine
AD007 Valine, TMS2 (RI 1240)	No	0.0410798	1.237	1.504	-0.2671	0.1202	2.222	16	0.340962		1		D10-Leucine
AD008 Ethanolamine TMS3 (RI 1256)	No	0.947494	2.158	2.168	-0.01034	0.1546	0.0669	16	>0.999999999999999		1		13C6-Fructose
AD009 Leucine, TMS1 (RI 1250)	No	0.053093	0.4329	0.7217	-0.2888	0.1383	2.088	16	0.399319		1		D5-Benzoic acid
AD010 Trimethylsilyl ether of glycerol	No	0.182185	1.143	1.209	-0.06639	0.0476	1.395	16	0.66216		2		D4-Succinic acid
AD011 Isoleucine, TMS1 (RI 1278)	No	0.0404241	0.2972	0.5958	-0.2986	0.1339	2.23	16	0.340962		1		D5-Glycine
AD012 Leucine, TMS2 (RI 1298)	No	0.559127	0.7765	0.8384	-0.06184	0.1037	0.5966	16	0.92815		1		D10-Leucine
AD013 Phosphoric acid, bis(trimethylsilyl)monomethyl ester	No	0.91277	-0.03353	-0.05807	0.02454	0.2205	0.1113	16	>0.999999999999999		2		D5-Glycine
AD014 Isoleucine, TMS2 (RI 1322)	No	0.344261	0.4197	0.5232	-0.1035	0.1061	0.9746	16	0.748357		1		D10-Leucine
AD015 Glycine, TMS3 (RI 1331)	No	0.909214	1.877	1.888	-0.0107	0.09234	0.1158	16	>0.999999999999999		1		D5-Glycine
AD016 Serine, bis(trimethylsilyl)-	No	0.0779181	1.878	2.126	-0.2482	0.1317	1.884	16	0.42999		2		D5-Benzoic acid
AD017 phosphate (3:1)	No	0.425048	3.054	3.099	-0.04443	0.05427	0.8186	16	0.843627		3		13C6-Fructose
AD018 Threonine, TMS2 (RI 1372)	No	0.569489	0.2417	0.355	-0.1133	0.195	0.5808	16	0.928471		1		D10-Leucine
AD019 Serine TMS3 (RI 1388)	No	0.630487	-0.4477	-0.4898	0.04209	0.08582	0.4904	16	0.95229		1		D10-Leucine
AD020 Threonine, TMS3 (RI 1403)	No	0.688402	0.3085	0.3482	-0.0397	0.09722	0.4084	16	0.95229		1		D4-Succinic acid
AD021 Urea, N,N'-bis(trimethylsilyl)-	No	0.763683	2.93	2.856	0.07401	0.242	0.3058	16	>0.999999999999999		2		D4-Citric acid
AD022 beta-Alanine, (RI 1454)	No	0.837674	0.9071	0.8915	0.01559	0.07487	0.2082	16	>0.999999999999999		1		13C6-Fructose
AD023 iso-Erythritol (RI 1465)	No	0.283214	0.9614	1.092	-0.1306	0.1176	1.11	16	0.69127		1		13C6-Fructose
AD024 Threitol (RI 1469.5)	No	0.920813	0.04938	0.05688	-0.007502	0.07428	0.101	16	>0.999999999999999		1		D10-Leucine
AD025 Uracil, 1,3-bis(trimethylsilyl)-	No	0.683496	0.8285	0.8895	-0.061	0.1469	0.4152	16	0.95229		2		D10-Leucine
AD026 L-Threonic acid, tris(trimethylsilyl) ether, trimethylsilyl ester	No	0.454172	0.3109	0.4139	-0.1029	0.1342	0.7671	16	0.863873		2		13C6-Fructose
AD027 Malic acid, O-(trimethylsilyl)-, bis(trimethylsilyl)ester	No	0.686936	0.5096	0.5971	-0.08749	0.2132	0.4104	16	0.95229		2		13C6-Fructose
AD028 Aspartic acid, TMS2 (RI 1545)	No	0.0783938	1.831	2.115	-0.2841	0.1511	1.88	16	0.42999		1		13C6-Fructose
AD029 Aminomalonic acid, tris(trimethylsilyl)-	No	0.452153	-0.3967	-0.2972	-0.09942	0.129	0.7706	16	0.863873		2		D10-Leucine
AD030 GABA	No	0.886987	2.074	2.095	-0.02146	0.1486	0.1444	16	>0.999999999999999		2		13C6-Fructose
AD031 Aspartic acid, TMS3 (RI 1575)	No	0.509099	0.4533	0.5033	-0.04998	0.074	0.6753	16	0.896667		1		13C6-Fructose
AD032 Methionine, TMS1 (RI 1599)	No	0.0340371	0.9253	1.248	-0.3223	0.1391	2.318	16	0.340962		1		D4-Citric acid
AD033 Methionine, (RI 1618)	No	0.702214	-0.4477	-0.4066	-0.04114	0.1057	0.3893	16	0.956897		1		D10-Leucine
AD034 Cysteine, TMS3 (RI 1622)	No	0.179224	-0.8521	-1.186	0.3341	0.2378	1.405	16	0.66216		1		13C6-Fructose
AD035 2-Hydroxyglutaric acid, (RI 1649)	No	0.421288	0.1566	0.3011	-0.1445	0.1751	0.8254	16	0.843627		1		13C6-Fructose
AD036 Ribitol (RI 1649)	No	0.169754	0.1033	0.2782	-0.175	0.1217	1.438	16	0.66216		1		D4-Citric acid
AD037 Xylitol (RI 1652)	No	0.935963	0.4846	0.476	0.008519	0.1044	0.08162	16	>0.999999999999999		1		13C6-Fructose
AD038 Ribose (RI 1665)	No	0.37098	-0.3118	-0.4508	0.139	0.151	0.9205	16	0.774099		1		13C6-Fructose
AD039 Glutamine, tris(trimethylsilyl)-	No	0.249683	2.246	2.42	-0.1742	0.1458	1.195	16	0.66216		2		D5-Glycine
AD040 Pyroglutamic acid 2TMS (RI 1708)	No	0.331738	2.939	3.038	-0.09874	0.09864	1.001	16	0.748357		1		D7-Alanine
AD041 Ribonic acid, 2,3,4,5-tetrakis-O-(trimethylsilyl)-, trimethylsilyl ester	No	0.751995	-0.3475	-0.3085	-0.039	0.1213	0.3215	16	>0.999999999999999		2		D4-Citric acid
AD042 Phenylalanine, TMS2 (RI 1744)	No	0.225514	1.206	1.384	-0.178	0.1412	1.261	16	0.66216		1		13C6-Fructose
AD043 Ribonic acid, 2,3,4,5-tetrakis-O-(trimethylsilyl)-, trimethylsilyl ester	No	0.863784	0.1963	0.1716	0.02471	0.1417	0.1743	16	>0.999999999999999		2		13C6-Fructose
AD044 Phenylalanine, TMS1 (RI 1763)	No	0.0272817	1.36	1.681	-0.3217	0.1324	2.429	16	0.340962		1		D4-Succinic acid
AD045 Proline, TMS2 (RI 1766)	No	0.791594	0.4666	0.3599	0.1067	0.397	0.2687	16	>0.999999999999999		1		D10-Leucine
AD046 Asparagine, TMS3 (RI 1780)	No	0.0375168	-0.2321	0.1523	-0.3844	0.1685	2.282	15	0.340962		1		D4-Succinic acid
AD047 Asparagine, TMS2 (RI 1791)	No	0.200687	-0.3043	-0.04093	-0.2634	0.1968	1.338	15	0.66216		1		D4-Succinic acid
AD048 Ornithine, TMS4 (RI 1798)	No	0.161825	0.6447	0.844	-0.1993	0.1355	1.471	15	0.66216		1		D10-Leucine
AD049 Ornithine, from Citrulline (RI 1810)	No	0.236462	0.01347	0.1693	-0.1558	0.1267	1.23	16	0.66216		1		D10-Leucine
AD050 Mannitol (RI 1817)	No	0.5256	0.4138	0.2624	0.1514	0.2333	0.6489	16	0.905421		1		D4-Citric acid
AD051 Fructose (Oxime) (RI 1837.4)	No	0.924859	-0.3285	-0.3117	-0.01675	0.1749	0.09581	16	>0.999999999999999		1		13C6-Fructose
AD052 Glycerol-3-phosphate (RI 1826)	No	0.0568581	1.191	1.533	-0.3421	0.1667	2.052	16	0.399319		1		13C6-Fructose
AD053 Sorbitol (RI 1830)	No	0.241233	-0.1171	0.144	-0.2611	0.2146	1.217	16	0.66216		1		13C6-Fructose
AD054 Fructose (Oxime) (RI 1824.5)	No	0.618953	-0.1916	-0.1184	-0.07314	0.1442	0.5072	16	0.95229		1		13C6-Fructose
AD055 Glucose oxime hexakis(trimethylsilyl)	No	0.640309	0.03859	-0.08163	0.1202	0.2517	0.4776	14	0.95229		2		13C6-Fructose
AD056 N-acetylaspartic acid pk1 (RI 1857)	No	0.0998085	1.058	0.9291	0.1287	0.07369	1.747	16	0.479606		1		D4-Citric acid
AD057 Phosphoethanolamine (RI 1848)	No	0.215297	1.724	1.606	0.1176	0.09112	1.29	16	0.66216		1		D4-Citric acid
AD058 d-Erythrotetrofuranose, tris-O-(trimethylsilyl)-	No	0.0839079	0.5492	0.9376	-0.3883	0.2107	1.843	16	0.42999		2		D4-Citric acid
AD059 L-Lysine 4TMS (RI 1887)	No	0.37306	0.8733	1.052	-0.1792	0.1955	0.9164	16	0.774099		1		13C6-Fructose
AD060 Tetradecanoic acid, trimethylsilyl ester	No	0.510698	0.5125	0.5555	-0.043	0.06392	0.6728	16	0.896667		2		D4-Citric acid
AD061 Lysine (3TMS) (RI 1900)	No	0.0131698	1.142	1.487	-0.3457	0.124	2.788	16	0.340962		1		D10-Leucine
AD062 Sugar Alcohol	No	0.209358	-0.4068	-0.2705	-0.1364	0.1042	1.308	16	0.66216		3		D4-Citric acid
AD063 Gluconic acid (RI 1925)	No	0.0319676	-0.2886	0.09805	-0.3866	0.1646	2.349	16	0.340962		1		13C6-Fructose
AD064 Scyllo-inositol (RI1934.6)	No	0.0618826	0.239	-0.04754	0.2865	0.1427	2.008	16	0.403563		1		13C6-Fructose
AD065 2-Ketoglutaric acid ditms	No	0.469014	-0.6198	-0.7032	0.08339	0.1124	0.7417	16	0.873898		2		D4-Citric acid
AD066 Myo-Inositol, (RI 1979)	No	0.287714	-0.09022	-0.01037	-0.07985	0.0726	1.1	16	0.69127		1		13C6-Fructose
AD067 L-Ascorbic acid, 2,3,5,6-tetrakis-O-(trimethylsilyl)-	No	0.333187	0.6261	0.8226	-0.1965	0.1969	0.9979	16	0.748357		2		D7-Alanine
AD068 Tyrosine, TMS3 (RI 2020)	No	0.336379	1.025	1.227	-0.202	0.2038	0.9911	16	0.748357		1		13C6-Fructose
AD069 Sugar Alcohol	No	0.00265305	-0.58	-0.1517	-0.4283	0.1206	3.552	16	0.242223		3		13C6-Fructose
AD070 Hypoxanthine (RI 2069)	No	0.912448	1.533	1.552	-0.01928	0.1726	0.1117	16	>0.999999999999999		1		13C6-Fructose
AD071 Tyrosine, TMS2 (RI 2070)	No	0.022538	1.298	1.569	-0.2713	0.1075	2.524	16	0.340962		1		13C6-Fructose
AD072 Pantothenic acid (RI 2083)	No	0.870195	-0.1985	-0.2224	0.0239	0.1439	0.1661	16	>0.999999999999999		1		13C6-Fructose
AD073 Palmitic Acid (RI 2097)	No	0.664432	2.287	2.26	0.02649	0.05995	0.442	16	0.95229		1		13C6-Fructose
AD074 Sugar Phopshate	No	0.249438	-0.00322	0.104	-0.1073	0.08974	1.195	16	0.66216		3		13C6-Fructose
AD075 Stearic Acid (RI 2296.2)	No	0.535988	2.009	1.958	0.05137	0.08122	0.6325	16	0.906217		1		13C6-Fructose
AD076 Myo-Inositol, pentakis-O-(trimethylsilyl)-, bis(trimethylsilyl) phosphate	No	0.25384	0.3145	0.5159	-0.2014	0.1701	1.184	16	0.66216		2		D7-Alanine
AD077 Cystathionine, bis(triemthylsilyl) ester	No	0.157063	0.5782	0.2079	0.3702	0.2494	1.485	16	0.66216		2		D7-Alanine
AD078 Eicosanoic acid, trimethylsilyl ester	No	0.678175	-0.4997	-0.5498	0.05009	0.1185	0.4227	16	0.95229		2		13C6-Fructose
AD079 Sucrose (RI 2507)	No	0.990511	-0.6065	-0.6108	0.004256	0.3519	0.01209	15	>0.999999999999999		1		D7-Alanine
AD080 Tryptophan, TMS2 (RI 2515)	No	0.0847736	0.4352	0.6789	-0.2438	0.1327	1.838	16	0.42999		1		D7-Alanine
AD081 Uridine, (RI 2660)	No	0.628278	-0.8789	-0.8229	-0.05598	0.1134	0.4936	16	0.95229		1		D7-Alanine
AD082 Inosine, (RI 2755)	No	0.510222	0.3333	0.2273	0.106	0.1574	0.6735	16	0.896667		1		D7-Alanine
AD083 Cholesterol trimethylsilyl ether	No	0.0152089	0.03365	-0.6331	0.6667	0.2412	2.764	14	0.340962		3		13C6-Fructose
* 1. Confidently identified compounds 2. Putatively annotated compounds 3. Putatively characterized compound classes

## Sheet: Newcastle Raw Data
09/10/2018 15:48:23		QC1:1	QC1:2	QC1:3	QC2:1	QC2:2	QC2:3	QC3:1	QC3:2	QC3.3	QC5:1	QC6:1	QC7:1	QC8:1	QC9:1	0045	0305	0411	747	0880	0894	1187	1912	1916	2907	2929	3918	3920	3922	3923	3929	4911	4936
Quantification	Retention Index	Ratio	Ratio	Ratio	Ratio	Ratio		Ratio	Ratio	Ratio	Ratio	Ratio	Ratio	Ratio	Ratio	Ratio	Ratio	Ratio	Ratio	Ratio	Ratio	Ratio	Ratio	Ratio	Ratio	Ratio	Ratio	Ratio	Ratio	Ratio	Ratio	Ratio	Ratio
AD001 Lactic acid, bis(trimethylsilyl)oxy-, ester	1112.2	2.0997	2.0163	1.7552	1.5215	1.3433	1.3777	1.3351	1.9575	1.5616	1.4147	1.4683	1.5284	1.4606	1.4115	0.91661	1.5141	1.5561	1.9656	1.9458	1.7021	1.5688	1.3605	1.5441	1.4404	1.3572	1.1779	1.6431	1.5822	1.6565	1.7526	1.5543	1.4973
AD002 Alanine, (RI 1142)	1130.2	2.9361	3.4929	3.3107	3.2485	3.583	3.5035	3.0889	4.6889		1.6995	4.1464	4.112	3.6385	3.7242	1.9381	3.0738	3.0524	4.0528	5.9245	3.8269	2.4026	3.821	4.5951	3.3056	2.6221	3.0218	3.9213	5.3663	3.0886	3.6782	3.8857	2.471
AD003 Acetic acid, [(trimethylsilyl)oxy]-, trimethylsilyl ester	1134.7	0.054095	0.030519	0.033472	0.042687	0.047496	0.047874	0.048098	0.035633	0.04395	0.096449	0.083671	0.075226	0.096082	0.080508	0.071961	0.098911	0.085595	0.15653	0.14978	0.077623	0.031906	0.084532	0.26934	0.037584	0.036486	0.012866	0.067873	0.095004	0.031798	0.0079682	0.063881	0.043991
AD004 Glycine	1170.1	0.74828	0.047304	0.72766	0.02436	0.06692	0.38846	0.35079	0.074576	0.29631	0.64216	0.62359	0.72914	0.52145	0.47782	0.17729	0.35978	0.3408	0.32305	0.60325	0.49654	0.071604	0.33115	0.62117	0.43961	0.31703	0.35722	0.41641	0.54249	0.42503	0.41241	0.59732	0.29113
AD005 Valine, TMS1 (RI 1184)	1182.8	0.45357	0.41849	0.40122	0.43739	0.57995	0.49287	0.49059	0.41463	0.40391	0.54398	0.58765	0.54644	0.51091	0.48239	0.16161	0.32078	0.47003	0.84065	0.74352	0.51303	0.27553	0.45818	0.43122	0.30423	0.20785	0.41204	0.54325	1.0207	0.46494	0.47226	0.68845	0.24863
AD006 beta-Hydroxybutyric acid (RI 1204)	1206.6	0.20944	0.19458	0.18286	0.20305	0.22126	0.213	0.20699	0.19848	0.19636	0.22485	0.18459	0.23089	0.22958	0.21524	0.040512	0.037703	0.035517	3.3203	0.064134	0.060303	0.18259	0.049338	0.12211	0.046399	0.06074	0.10505	0.054132	0.042808	0.075194	0.54487	0.12199	0.40239
AD007 Valine, TMS2 (RI 1240)	1243.9	1.1372	1.1989	1.322	1.1521	0.54162	0.89117	0.96814	1.0626	1.157	0.87819	0.76706	0.8719	1.0921	1.1131	0.5963	0.93086	0.60056	1.0473	1.5199	1.0031	0.63647	1.2386	0.95227	0.62589	0.57248	0.83731	0.94973	1.4811	1.0638	0.89118	1.1019	0.6967
AD008 Ethanolamine TMS3 (RI 1256)	1243.9	1.7806	1.7826	1.8044	1.613	1.7156	1.7135	1.6366	1.5506	1.6147	1.7595	1.9112	1.7307	1.8426	1.6823	1.2868	1.6615	1.6962	1.6519	2.6465	2.9047	1.6138	1.8265	1.8172	1.8274	1.8656	1.4144	1.6321	1.4673	1.5035	2.0732	2.2778	1.7027
AD009 Leucine, TMS1 (RI 1250)	1250	0.22551	0.18913	0.18115	0.20003	0.18455	0.19794	0.18942	0.15236	0.16124	0.22497	0.085996	0.099487	0.13139	0.14215	0.077268	0.12227	0.17008	0.24004	0.071048	0.1194	0.087601	0.17901	0.12631		0.055876	0.14222	0.1809	0.24292	0.19378	0.16099	0.27836	0.13519
AD010 Trimethylsilyl ether of glycerol	1272.1	1.5674	1.488	1.4715	1.5465	1.5148	1.581	1.5705	1.5421	1.5765	1.5994	1.658	1.6196	1.6594	1.5569	1.0943	1.2757	1.2913	2.4513	1.7188	1.7145	1.0459	1.4748	2.0941	1.4206	1.4415	1.8751	1.4995	1.8118	1.9112	1.5521	1.6706	1.2057
AD011 Isoleucine, TMS1 (RI 1278)	1278.7	0.099254	0.075754	0.072753	0.088502	0.091822	0.086739	0.076145	0.06557	0.069004	0.085126	0.1371	0.13314	0.088635	0.079359	0.05335	0.045007	0.072812	0.11444	0.13006	0.13225	0.065735	0.11176	0.06842	0.046275	0.03502	0.068539	0.084267	0.21255	0.087924	0.084899	0.11368	0.034541
AD012 Leucine, TMS2 (RI 1298)	1296.5	6.7437	5.737	6.4943	6.5054	4.5879	4.9272	5.2519	5.6232	5.5769	4.4615	4.0846	4.6373	5.0197	5.3222	2.5589	3.0972	5.1118	7.9637	8.4746	5.4505	2.9507	6.2935	4.2485	3.3785	2.6508	4.7557	5.2514	11.123	5.4197	5.6204	6.5063	2.9356
AD013 Phosphoric acid, bis(trimethylsilyl)monomethyl ester	1318	1.2842	1.0381	1.0698	0.29261	0.24712	0.26583	0.25374	0.22559	0.22933	0.23328	0.24403	0.24332	0.26363	0.24555	0.07144	0.17164	0.15785	0.089291	0.18727	0.25651	0.096007	0.34764	0.48348	0.18498	0.21708	0.14552	0.20642	0.26828	0.1393	0.30672	0.42515	0.15358
AD014 Isoleucine, TMS2 (RI 1322)	1319.5	3.0952	2.516	2.8943	2.8783	2.3601	2.2173	2.4442	2.5003	2.4484	1.963	1.8379	2.0246	2.2055	2.384	1.0543	1.2457	2.3457	3.283	4.0938	2.5862	1.2584	2.5631	1.9766	1.4693	1.0742	2.1486	2.2796	5.6775	2.4508	2.6067	3.1098	1.2548
AD015 Glycine, TMS3 (RI 1331)	1328.4	2.2445	2.269	2.2681	2.2596	2.0304	2.2195	2.2204	2.2816	2.2817	2.1754	2.1992	2.1536	2.1835	2.1849	1.5814	1.7118	1.9881	2.2351	2.6622	2.5142	1.3556	2.5887	2.394	2.0699	1.9264	2.3282	2.5989	3.089	2.6281	2.2323	2.6666	1.716
AD016 Serine, bis(trimethylsilyl)-	1350.6	0.4565	0.3963	0.41313	0.44797	0.57808	0.49313	0.49324	0.46046	0.45592	0.5617	0.56809	0.58568	0.56021	0.55094	0.27092	0.34818	0.39137	0.65123	0.74127	0.58084	0.27831	0.62997	0.56496	0.35339	0.26473	0.55203	0.58394	0.96686	0.59655	0.53462	0.84048	0.21402
AD017 phosphate (3:1)	1363.6	7.2806	8.3047	8.2625	6.792	5.152	6.3901	6.2524	7.173	7.4305	5.9465	3.8109	5.3753	6.1384	5.7689	6.6218	5.9369	5.6506	8.3781	6.2199	6.828	5.2026	6.3627	6.5052	6.4794	7.3048	7.2449	6.9241	6.1183	7.4547	7.1878	6.4317	6.783
AD018 Threonine, TMS2 (RI 1372)	1372.1	0.24654	0.19246	0.19969	0.24752	0.29299	0.2665	0.24656	0.24218	0.24728	0.27733	0.34596	0.31422	0.33321	0.31196	0.15171	0.18006	0.23202	0.48505	0.47425	0.32458	0.15869	0.35417	0.40708	0.2035	0.14285	0.26365	0.3152	0.58054	0.30122	0.31251	0.41152	0.18312
AD019 Serine TMS3 (RI 1388)	1387.6	0.30501	0.46888	0.51593	0.10429	0.071973	0.10001	0.093622	0.11467	0.11303	0.082302	0.080679	0.086634	0.079572	0.095888	0.092328	0.057246	0.088902	0.10365	0.16044	0.079572	0.079617	0.10832	0.084894	0.063635	0.092867	0.071483	0.068951	0.11326	0.081535	0.069773	0.11653	0.068194
AD020 Threonine, TMS3 (RI 1403)	1401.9	0.38496	0.41079	0.45617	0.43552	0.38129	0.41474	0.40843	0.42097	0.38118	0.39418	0.39125	0.40392	0.35859	0.41402	0.254	0.14614	0.27682	0.49043	0.72343	0.25803	0.20262	0.40729	0.45232	0.18102	0.18826	0.22247	0.22598	0.7472	0.30786	0.18884	0.46167	0.20366
AD021 Urea, N,N'-bis(trimethylsilyl)-	1413.3	7.4282	8.3173	8.9362	9.9644	9.969	10.764	10.782	11.058	10.696	11.207	10.957	11.403	11.291	10.932	7.0427	3.7249	16.94	27.195	44.546	1.1262	19.001	18.251	10.156	2.6847	20.917	2.3372	2.2422	11.145	4.8934	2.2944	16.492	12.193
AD022 beta-Alanine, (RI 1454)	1443.4	0.32053	0.30777	0.31394	0.30417	0.25899	0.28206	0.28214	0.26702	0.2637	0.25548	0.26025	0.25779	0.29408	0.29857	0.23792	0.26256	0.26987	0.36226	0.71591	0.2239	0.28034	0.30424	0.27698	0.26464	0.28084	0.19641	0.25319	0.29486	0.25567	0.23594	0.2894	0.26808
AD023 iso-Erythritol (RI 1465)	1465.1	0.087612	0.082447	0.084605	0.085564	0.096435	0.090431	0.091192	0.091109	0.087316	0.097323	0.099809	0.10037	0.094949	0.09692	0.036106	0.049536	0.10426	0.49972	0.2391	0.082744	0.12915	0.10933	0.082289	0.063284	0.083035	0.045805	0.063528	0.077197	0.053929	0.072513	0.11296	0.069434
AD024 Threitol (RI 1469.5)	1470.1	0.13267	0.12546	0.14139	0.11382	0.1157	0.12695	0.12561	0.11966	0.12754	0.16582	0.18297	0.17602	0.20099	0.17288	0.18967	0.19104	0.12457	0.26499	0.21353	0.13279	0.16371	0.16521	0.1824	0.12032	0.14828	0.11877	0.12695	0.15382	0.15205	0.14591	0.16617	0.14152
AD025 Uracil, 1,3-bis(trimethylsilyl)-	1470.1	0.28348	0.26524	0.28583	0.30091	0.28015	0.30913	0.31696	0.30712	0.31885	0.35025	0.36745	0.36485	0.39005	0.38777	0.33266	0.25313	0.18701	0.25249	0.36031	0.32184	0.15397	0.33844	0.36687	0.35987	0.36083	0.39585	0.34438	0.33526	0.37928	0.26178	0.4522	0.29406
AD026 L-Threonic acid, tris(trimethylsilyl) ether, trimethylsilyl ester	1539.2	0.091352	0.080883	0.07766	0.08914	0.07968	0.085067	0.085653	0.079049	0.08232	0.086316	0.084866	0.084814	0.092522	0.091754	0.041729	0.077148	0.087881	0.23839	0.15095	0.055718	0.07311	0.1323	0.080919	0.066982	0.069416	0.043176	0.071346	0.08165	0.051769	0.060256	0.11839	0.064255
AD027 Malic acid, O-(trimethylsilyl)-, bis(trimethylsilyl)ester	1543.2	0.046739	0.0496	0.05177	0.053489	0.060982	0.05605	0.058053	0.059653	0.060338	0.063199	0.064915	0.065713	0.062136	0.062666	0.016252	0.038185	0.037853	0.079851	0.042579	0.059807	0.020371	0.069787	0.098515	0.08133	0.055631	0.052806	0.079835	0.081028	0.041128	0.11799	0.067901	0.036999
AD028 Aspartic acid, TMS2 (RI 1545)	1546.4	0.14139	0.16183	0.20555	0.29078	0.46113	0.3562	0.3782	0.32075	0.31754	0.47041	0.45974	0.46758	0.49648	0.43692	0.11311	0.21446	0.40677	0.36644	0.95945	0.84191	0.42311	0.36133	0.57844	0.20186	0.22405	0.33146	0.44857	0.76232	0.59049	0.52568	0.7063	0.19358
AD029 Aminomalonic acid, tris(trimethylsilyl)-	1552.3	0.43474	0.41661	0.41939	0.32997	0.28488	0.29097	0.30058	0.30034	0.28909	0.27753	0.2839	0.28862	0.32668	0.32494	0.159	0.24055	0.24479	0.13326	0.60389	0.43011	0.17542	0.45519	0.44836	0.32405	0.3612	0.23704	0.36951	0.64608	0.39815	0.36823	0.32623	0.275
AD030 GABA	1552.3	0.68803	0.8137	0.89957	0.94215	0.99731	0.95764	0.99288	1.0398	1.0146	1.0158	0.97748	0.95459	1.0347	1.0507	0.18334	0.6558	0.92277	0.97873	1.751	1.3528	1.1774	1.069	1.2044	1.289	1.4102	0.39164	0.91798	1.0138	1.0332	1.5508	1.0519	1.4007
AD031 Aspartic acid, TMS3 (RI 1575)	1575.6	1.9803	2.8851	3.2541	0.77544	0.59395	0.7543	0.756	0.98831	0.94515	0.72938	0.71967	0.74594	0.65887	0.80145	0.40497	0.37349	0.75708	0.61078	1.2255	0.63005	0.69019	0.91473	0.80017	0.38748	0.58346	0.56447	0.67706	1.2531	0.9153	0.66082	1.1013	0.58125
AD032 Methionine, TMS1 (RI 1599)	1600.8	0.034005	0.034359	0.042266	0.046237	0.06365	0.054855	0.055906	0.04803	0.038557	0.067729	0.06618	0.065191	0.063237	0.061736	0.019736	0.030771	0.059331	0.097006	0.13336	0.055352	0.03265	0.069689	0.065172	0.030272	0.018134	0.046821	0.055742	0.13909	0.054318	0.04576	0.091142	0.017384
AD033 Methionine, (RI 1618)	1619.3	0.18976	0.28843	0.31565	0.070209	0.051032	0.059148	0.05834	0.085388	0.082862	0.051097	0.05105	0.053353	0.05674	0.058791	0.052323	0.052262	0.057313	0.077285	0.11604	0.046539	0.032158	0.11531	0.056533	0.042199	0.032779	0.060027	0.070208	0.11878	0.061452	0.074885	0.074253	0.038939
AD034 Cysteine, TMS3 (RI 1622)	1624.8	3.8853	6.8924	5.4533	3.3001	1.146	4.6142	2.9557	3.7241	2.8355	1.6686	1.5044	1.5033	1.4538	1.7756	2.9302	1.4896	1.1435	2.6708	1.1341	0.37702	0.87391	21.342	1.0726	1.6281	2.6818	2.0913	2.3677	2.0055	21.641	14.796	4.4069	1.6952
AD035 2-Hydroxyglutaric acid, (RI 1649)	1643	0.013998	0.014956	0.015333	0.016168	0.018355	0.016084	0.016885	0.016853	0.016363	0.018034	0.019435	0.019773	0.018557	0.018878	0.014944	0.011109	0.0091669	0.088038	0.018623	0.010976	0.021781	0.015907	0.011416	0.021313	0.013415	0.016817	0.0091071	0.013473	0.018103	0.012886	0.01568	0.023317
AD036 Ribitol (RI 1649)	1650.5	0.056721	0.053593	0.053192	0.055754	0.050297	0.051851	0.054321	0.050523	0.052084	0.051908	0.051928	0.051165	0.053615	0.053454	0.025628	0.023364	0.047947	0.028551	0.051107	0.087705	0.025288	0.042069	0.054985	0.051361	0.037738	0.048356	0.063799	0.068256	0.0923	0.055252	0.060454	0.034889
AD037 Xylitol (RI 1652)	1656	0.15709	0.15438	0.15255	0.13609	0.11823	0.12531	0.1277	0.12427	0.12205	0.12189	0.12222	0.12024	0.12709	0.12375	0.03641	0.053683	0.10694	0.249	0.16225	0.10046	0.1657	0.08443	0.049717	0.076126	0.082077	0.080879	0.077123	0.15289	0.10727	0.091662	0.11116	0.11086
AD038 Ribose (RI 1665)	1660	0.36241	0.35513	0.34848	0.25631	0.24828	0.23297	0.23613	0.22601	0.21746	0.22836	0.25116	0.25425	0.25381	0.23766	0.095184	0.11557	0.27681	0.16639	0.31261	0.40375	0.11596	0.25005	0.40119	0.25665	0.16028	0.16536	0.30259	0.42763	0.39768	0.24565	0.44152	0.1427
AD039 Glutamine, tris(trimethylsilyl)-	1683.9	3.0525	4.8351	5.5736	1.5886	1.4344	1.7114	1.6974	2.0296	1.9483	1.7541	1.6152	1.5236	1.5622	1.7413	0.78612	0.57711	2.3713	2.2856	3.065	1.8115	1.4412	2.2153	1.5752	1.2859	1.5264	1.1647	1.8198	3.5356	2.0538	1.6628	1.557	1.5675
AD040 Pyroglutamic acid 2TMS (RI 1708)	1709.6	77.179	76.427	75.258	71.391	52.07	63.713	64.197	69.38	70.94	56.223	54.455	53.738	65.166	61.467	24.319	31.23	60.28	73.6	84.875	51.154	54.857	73.074	77.059	57.747	54.758	41.783	55.229	78.607	59.441	49.825	46.307	59.758
AD041 Ribonic acid, 2,3,4,5-tetrakis-O-(trimethylsilyl)-, trimethylsilyl ester	1725.5	0.008983	0.0075622	0.0071359	0.0086906	0.0087033	0.0073235	0.0094781	0.0079	0.0068188	0.011396	0.010894	0.0098276	0.0090566	0.010814	0.0054601	0.0073912	0.011136	0.022985	0.017903	0.0093417	0.0096496	0.010301	0.015087	0.010456	0.0064989	0.007254	0.0077967	0.01648	0.0088184	0.010126	0.009627	0.0056889
AD042 Phenylalanine, TMS2 (RI 1744)	1742.8	0.51663	0.60392	0.6672	0.8613	0.80938	0.86279	0.87574	0.95391	0.88365	0.93557	0.87726	0.88008	0.90892	0.96363	0.36908	0.4229	0.8223	1.3784	1.7922	0.61511	0.48027	1.1182	1.0854	0.47096	0.34491	0.45999	0.60834	2.2985	0.83626	0.57479	0.90295	0.44918
AD043 Ribonic acid, 2,3,4,5-tetrakis-O-(trimethylsilyl)-, trimethylsilyl ester	1755	0.030156	0.030106	0.029855	0.033872	0.036063	0.032784	0.037373	0.032307	0.032418	0.043851	0.038374	0.038887	0.035038	0.037924	0.010105	0.019418	0.042815	0.16693	0.071559	0.017632	0.037087	0.039569	0.075941	0.046034	0.012885	0.019079	0.013658	0.070573	0.023798	0.036303	0.023388	0.015587
AD044 Phenylalanine, TMS1 (RI 1763)	1764.8	0.44926	0.4979	0.45648	0.4499	0.57021	0.49135	0.51462	0.61289	0.47806	0.67931	0.65294	0.66512	0.62091	0.61388	0.18218	0.40912	0.86107	0.9338	2.0799	0.79816	0.47658	0.64156	0.63417	0.41918	0.25773	0.50766	0.77414	1.6374	0.60353	0.67899	0.84889	0.27007
AD045 Proline, TMS2 (RI 1766)	1766.4	1.0271	0.43193	0.56331	0.3031	0.45947	0.40194	0.2949	0.2198	0.20393	0.95273	1.2229	1.2554	1.322	1.0489	0.25664	0.34245	0.45509	1.1596	1.1557	0.94255	0.22687	0.55151	0.90438	0.27201	0.15459	0.46457	0.60565	1.364	0.69125	0.86982	1.4573	0.26307
AD046 Asparagine, TMS3 (RI 1780)	1783.6	0.053233	0.035908	0.03384	0.043732	0.05378	0.065318	0.064067	0.053221	0.051215	0.074818	0.060747	0.055295	0.066524	0.069906	0.005788	0.0083039	0.07495	0.087174	0.10959	0.04268	0.030052	0.10012	0.043141	0.01517	0.030396		0.010727	0.20361	0.035117	0.017794	0.10333	0.027784
AD047 Asparagine, TMS2 (RI 1791)		0.0032747	0.0094125	0.01022	0.0053058	0.0060359	0.0060005	0.0049876	0.0046714	0.0063767	0.0074805	0.0064487	0.0040026	0.004198	0.0048766	0.0010349	0.00088881	0.0069059	0.0066909	0.015081	0.0077015	0.0032264	0.0089106	0.0037235	0.0028649	0.0019714	0.0037853	0.0044539	0.019081	0.0068351	0.0043136	0.0081278	0.0030254
AD048 Ornithine, TMS4 (RI 1798)	1793.6	0.057726	0.087772	0.13614	0.052689	0.060796	0.066329	0.063359	0.066292	0.066698	0.092504	0.077534	0.084678	0.083927	0.082227	0.038605	0.02453	0.073741	0.07186	0.14996	0.060527	0.044552	0.1203	0.092749	0.03216	0.027434	0.03714	0.037595	0.17557	0.072368	0.055212	0.11502	0.04305
AD049 Ornithine, from Citrulline (RI 1810)	1810.9	0.041845	0.063467	0.055772	0.051854	0.050864	0.046843	0.047272	0.046512	0.054981	0.066256	0.066595	0.058676	0.06505	0.053426	0.05612	0.10485	0.05351	0.055767	0.092511	0.061173	0.040495	0.080594	0.067465	0.047704	0.034303	0.081697	0.1089	0.089295	0.074898	0.073609	0.061151	0.036615
AD050 Mannitol (RI 1817)	1818.5	0.046272	0.049416	0.049717	0.048651	0.046743	0.047581	0.050465	0.045804	0.047862	0.051979	0.050764	0.049747	0.05052	0.050397	0.019618	0.03181	0.047377	0.13893	0.12676	0.028686	0.093347	0.050722	0.074468	0.034539	0.065567	0.025473	0.037219	0.087327	0.027719	0.036284	0.042564	0.027729
AD051 Fructose (Oxime) (RI 1837.4)	1823.4	0.75638	0.77702	0.78629	0.75504	0.73492	0.75013	0.74351	0.76809	0.76791	0.74213	0.73658	0.73827	0.7417	0.74207	0.16301	0.27793	0.78361	4.4852	0.9074	0.43275	1.394	0.39651	1.1573	0.26592	0.35554	0.12621	0.28363	0.45582	0.27411	0.45708	0.53877	0.96012
AD052 Glycerol-3-phosphate (RI 1826)	1827.9	1.7009	1.6988	1.6999	1.4317	1.3996	1.4756	1.4863	1.5284	1.5121	1.5543	1.5006	1.5241	1.6093	1.5955	2.3129	1.4526	0.868	2.8412	3.8621	0.71664	0.96975	2.3742	0.86158	0.38344	1.1075	1.657	1.0785	3.045	1.4498	0.58106	0.38867	0.74018
AD053 Sorbitol (RI 1830)	1831.9	1.0616	1.0609	1.0324	1.0075	0.96958	1.0134	1.0193	1.0087	1.0388	1.0156	0.99769	0.97668	1.015	0.99769	0.20589	0.34963	1.1966	4.4463	1.7354	0.96323	1.4743	0.68089	1.4366	0.58699	0.63436	0.42593	0.63472	1.4799	0.80759	0.96321	1.0514	0.99929
AD054 Fructose (Oxime) (RI 1824.5)	1836.7	0.82279	0.80571	0.80773	0.81748	0.82074	0.80858	0.81601	0.80338	0.80664	0.82003	0.81582	0.8059	0.8139	0.8179	0.16022	0.3105	0.84997	4.5698	1.0313	0.47764	1.4638	0.4977	1.2467	0.30684	0.39798	0.17925	0.32362	0.56086	0.32822	0.51099	0.60381	1.0113
AD055 Glucose oxime hexakis(trimethylsilyl)	1846.7	7.0061	7.01	7.0833	4.6645	4.441	4.7401	3.9287	4.0503	4.0605	3.9177	4.1858	3.9885	4.0382	3.8655	0.43079	0.40768	0.37702	31.903	0.87094	0.26367	0.82768	1.3236	0.33721	0.052506	0.19976	0.16155	0.13699	0.72861	0.2937		0.17348	0.13072
AD056 N-acetylaspartic acid pk1 (RI 1857)	1851.4	10.608	10.334	10.043	10.403	9.0064	9.9091	9.8217	9.861	9.7152	9.3934	9.2384	8.9203	9.4515	9.3935	4.5762	3.125	8.2101	7.2298	8.375	9.2067	9.4049	6.2195	7.7785	10.656	10.672	8.4669	9.1907	6.7584	9.048	8.4611	9.6583	12.054
AD057 Phosphoethanolamine (RI 1848)	1853.2	3.5198	3.6468	3.8454	3.306	2.9921	3.2818	3.1396	3.132	3.1769	3.0276	2.922	2.8558	3.0459	3.0617	1.1514	1.1169	2.6134	3.625	2.1857	2.1903	2.7281	2.5522	2.6292	3.3706	4.0339	1.8699	3.0581	2.5241	2.5995	2.8044	2.8136	3.8022
AD058 d-Erythrotetrofuranose, tris-O-(trimethylsilyl)-	1861.1	1.9265	1.8508	1.8536	1.8234	1.8031	1.8427	1.8113	1.7982	1.7602	1.773	1.8675	1.8706	1.8773	1.7597	1.7511	0.99562	2.2751	7.3338	3.5233	0.85067	1.4133	4.0211	2.2905	1.1737	0.98809	1.5336	2.2329	1.8229	1.5669	1.4742	1.4833	0.46925
AD059 L-Lysine 4TMS (RI 1887)	1887.8	0.029247	0.054049	0.090829	0.21355	0.42309	0.3444	0.33911	0.41315	0.27772	0.45105	0.42745	0.40698	0.3828	0.45375	0.096589	0.12699	0.59518	0.44459	0.96573	0.48017	0.33532	0.49631	0.5712	0.24596	0.16986	0.18075	0.19987	0.86795	0.33541	0.35691	0.84356	0.12948
AD060 Tetradecanoic acid, trimethylsilyl ester	1897.9	0.6936	0.67305	0.67418	0.37565	0.38458	0.38338	0.46605	0.44356	0.43787	0.47575	0.48176	0.43865	0.45593	0.36686	0.39864	0.65638	0.54065	0.40094	0.52233	0.59232	0.47079	0.64794	0.90258	0.42706	0.3732	0.54598	0.56453	0.65175	0.61641	0.62493	0.62334	0.39658
AD061 Lysine (3TMS) (RI 1900)	1903.1	0.097378	0.24249	0.35512	0.1026	0.087961	0.099462	0.095337	0.10376	0.12725	0.10444	0.099298	0.078935	0.097646	0.09314	0.047187	0.11123	0.10153	0.083875	0.13324	0.16372	0.046248	0.11912	0.13826	0.086176	0.0293	0.096913	0.14822	0.19241	0.12734	0.18744	0.13715	0.055281
AD062 Sugar Alcohol	1911.5	0.015692	0.015636	0.015824	0.024177	0.02824	0.018583	0.027792	0.023358	0.024539	0.035288	0.027081	0.024989	0.027163	0.024948	0.020202	0.017091	0.020254	0.069793	0.025144	0.017509	0.024751	0.025969	0.022659	0.016266	0.017638	0.01441	0.019364	0.02555	0.020938	0.01658	0.01948	0.022742
AD063 Gluconic acid (RI 1925)	1923.2	0.019387	0.020997	0.01969	0.023451	0.026444	0.028295	0.02471	0.023284	0.02298	0.038262	0.036689	0.032411	0.02526	0.030198	0.17633	0.018856	0.041279	0.12596	0.072056	0.058024	0.016927	0.026013	0.05711	0.025224	0.016651	0.012903	0.041193	0.077242	0.028595	0.06214	0.057962	0.025265
AD064 Scyllo-inositol (RI1934.6)	1933.8	1.3785	1.3528	1.322	1.2001	1.1871	1.2481	1.2865	1.2111	1.2364	1.0657	1.2181	1.1719	1.2004	1.1588	2.2013	0.56244	0.95449	0.92216	1.0683	2.324	0.54007	0.62966	2.5011	0.56984	1.4084	1.7854	0.39694	1.0586	0.63056	0.36777	0.9912	0.8739
AD065 2-Ketoglutaric acid ditms	1945.2	0.025011	0.014704		0.10517	0.11007	0.11088	0.044327	0.043085	0.039291	0.18581	0.14591	0.05442	0.038223	0.078433	0.27764	0.16597	0.43044	0.41945	0.34347	0.21314	0.11074	0.38278	0.52215	0.33912	0.78743	0.22689	0.40456	0.67345	0.65155	0.28277	0.39564	0.16871
AD066 Myo-Inositol, (RI 1979)	1984.2	3.4442	3.2383	2.9287	3.1408	2.2109	2.7523	2.8723	3.1627	3.5227	2.3221	2.3886	2.381	2.6339	2.4225	4.4784	4.7839	2.2267	2.6033	3.3713	2.7237	1.6376	4.8538	2.7891	2.1257	3.9863	4.2307	4.239	4.1506	5.0663	2.6626	2.6353	2.4418
AD067 L-Ascorbic acid, 2,3,5,6-tetrakis-O-(trimethylsilyl)-	1999.9	0.048861	0.048538	0.057139	0.014386	0.013016	0.012701	0.01914	0.016509	0.017255	0.060736	0.021628	0.010741	0.0039077	0.015841	0.024201		0.084144	0.25047	0.24767	0.041356	0.012663	0.092463	0.17504	0.040397	0.37275		0.10222	0.78022	0.32586	0.037379	0.023616
AD068 Tyrosine, TMS3 (RI 2020)	2022.6	0.07249	0.10328	0.1718	0.32665	0.53134	0.52087	0.53439	0.44361	0.41217	0.63325	0.6035	0.61145	0.60187	0.65398	0.17329	0.16165	0.6482	0.99671	1.5546	0.395	0.42235	0.78936	0.80016	0.27627	0.21104	0.23752	0.21543	1.3763	0.40607	0.27889	0.86919	0.14767
AD069 Sugar Alcohol	2065.7	0.014991	0.014135	0.015273	0.013012	0.01407	0.013717	0.013881	0.012335	0.012797	0.014137	0.014745	0.012981	0.014503	0.014017	0.0061557	0.016827	0.016028	0.0184	0.019353	0.023136	0.0063952	0.014191	0.011637	0.016971	0.010954	0.013056	0.015956	0.030591	0.020691	0.022453	0.030954	0.0070744
AD070 Hypoxanthine (RI 2069)	2068.8	0.85174	1.2445	1.677	2.0765	2.2353	2.2953	2.36	2.2908	2.0922	2.4667	2.4856	2.4724	2.2568	2.4676	1.0816	0.95717	1.4715	1.7808	2.5117	2.8209	1.0836	1.8262	2.6661	2.3688	2.1491	1.8342	1.9801	2.5467	2.6578	1.9846	3.0997	1.3967
AD071 Tyrosine, TMS2 (RI 2070)	2075.6	0.72144	0.79287	0.76318	0.67025	0.50694	0.57172	0.55891	0.64048	0.71587	0.57159	0.54912	0.49782	0.57682	0.52001	0.27538	0.53417	0.43086	0.74334	0.67046	0.52009	0.24351	0.79689	0.66827	0.42083	0.19854	0.55396	0.71472	1.0279	0.64659	0.63795	0.58581	0.25337
AD072 Pantothenic acid (RI 2083)	2075.6	0.019095	0.020294	0.02204	0.020478	0.02543	0.022385	0.024193	0.022115	0.022383	0.025893	0.027901	0.027539	0.023884	0.023912	0.010547	0.010177	0.011059	0.02351	0.036193	0.021821	0.012814	0.020952	0.029214	0.024216	0.023592	0.021377	0.019981	0.023598	0.026579	0.013217	0.040164	0.020053
AD073 Palmitic Acid (RI 2097)	2099.9	37.477	36.51	35.495	20.953	22.013	21.407	27.962	27.609	28.606	28.274	27.979	26.93	26.821	21.338	31.068	35.304	27.299	20.959	28.194	30.143	24.496	33.079	47.084	26.234	28.142	37.064	28.827	33.832	35.36	33.762	33.882	22.625
AD074 Sugar Phopshate	2222.5	0.051242	0.047712	0.051636	0.047132	0.059163	0.062138	0.066784	0.057493	0.058075	0.065981	0.065557	0.063275	0.057663	0.065604	0.050468	0.024713	0.026945	0.44508	0.066353	0.046816	0.033894	0.034146	0.056081	0.043293	0.058803	0.055559	0.025876	0.053638	0.0518	0.030263	0.044371	0.033603
AD075 Stearic Acid (RI 2296.2)	2298.1	27.561	27.122	28.293	10.825	13.557	13.104	17.315	14.964	15.689	17.329	17.238	16.744	13.514	12.331	18.657	17.321	14.235	14.639	17.199	15.423	13.492	16.178	28.242	13.492	17.675	23.812	13.25	18.611	17.68	15.527	18.283	11.445
AD076 Myo-Inositol, pentakis-O-(trimethylsilyl)-, bis(trimethylsilyl) phosphate	2362.6	0.11911	0.13134	0.13553	0.10203	0.11802	0.14647	0.14263	0.12671	0.13096	0.14574	0.14409	0.14674	0.12772	0.15152	0.061742	0.039982	0.16623	1.1116	0.256	0.08093	0.12753	0.072518	0.069413	0.053945	0.07769	0.034778	0.052542	0.26667	0.078704	0.045729	0.11135	0.054332
AD077 Cystathionine, bis(triemthylsilyl) ester		0.038435	0.058262	0.094837	0.0887	0.13729	0.14157	0.148	0.11028	0.12141	0.15756	0.1421	0.15012	0.10882	0.14303	0.10269	0.02304	0.066677	0.027961	0.11057	0.041815	0.757	0.086685	0.12252	0.037818	0.025164	0.31442	0.042479	0.068386	0.082229	0.03563	0.14119	0.057821
AD078 Eicosanoic acid, trimethylsilyl ester	2494.5	0.11754	0.12579	0.12232	0.04223	0.036978	0.045968	0.051838	0.057389	0.039396	0.046988	0.054444	0.057033	0.041491	0.038565	0.05818	0.052242	0.047184	0.084867	0.058306	0.039954	0.039	0.044841	0.074826	0.040774	0.053385	0.067413	0.040803	0.058443	0.049681	0.046124	0.058436	0.031102
AD079 Sucrose (RI 2507)	2510.8	0.047409	0.063269	0.06474	0.029146	0.026059	0.031279	0.047891	0.039354	0.047004	0.033401	0.038766	0.041213	0.032008	0.037056	0.031597	0.19139	0.020899		0.029252	0.022284	0.13408	0.10093	0.023913		0.028657	0.032933	0.04431			0.013778	0.094151	0.0096796
AD080 Tryptophan, TMS2 (RI 2515)	2517.8	0.098805	0.12587	0.13956	0.11646	0.13359	0.14701	0.14879	0.13088	0.14488	0.14783	0.15544	0.14916	0.13006	0.14428	0.058788	0.046905	0.11948	0.30459	0.30974	0.088314	0.081331	0.13076	0.148	0.049286	0.058885	0.1114	0.085267	0.273	0.098091	0.072186	0.13703	0.045363
AD081 Uridine, (RI 2660)	2655.5	0.10323	0.11255	0.10062	0.089319	0.08027	0.11341	0.10452	0.085985	0.087891	0.089084	0.095977	0.085555	0.079245	0.091047	0.02562	0.019441	0.1286	0.31646	0.16249	0.070009	0.075393	0.046838	0.078517	0.059507	0.072983	0.035412	0.041804	0.18246	0.06463	0.034201	0.070342	0.044953
AD082 Inosine, (RI 2755)	2746.7	0.18131	0.20688	0.20093	0.14158	0.15302	0.21741	0.21384	0.19148	0.17493	0.18849	0.20049	0.21308	0.16327	0.22235	0.24041	0.097121	0.10288	0.63202	0.28981	0.071345	0.35612	0.04948	0.18406	0.14827	0.33337	0.1584	0.067531	0.094377	0.14376	0.042282	0.078756	0.20115
AD083 Cholesterol trimethylsilyl ether	3345.1		221.69	174.53	5.3418	4.316	6.3957	2.1521	2.1074	2.0197	2.6674	4.4971	2.681	1.6989	1.835	0.173	0.11423	0.039083	0.039468	0.23605	0.14853	0.10108	0.11834	0.49546	0.19822	0.25375	0.16871	0.098219	0.16364	0.046363	0.13539	0.1011	0.073985

## Sheet: Newcastle Multiple T-Test
Metabolite	Discovery?	P value	Mean1	Mean2	Difference	SE of difference	t ratio	df	q value		MSI Classification*		Internal Standard
AD001 Lactic acid, bis(trimethylsilyl)oxy-, ester	No	0.948354	0.1806	0.183	-0.002444	0.03714	0.0658	16	0.99		2		D4-Succinic acid
AD002 Alanine, (RI 1142)	No	0.566501	0.5521	0.5176	0.03458	0.05907	0.5853	16	0.938156		1		D4-Succinic acid
AD003 Acetic acid, [(trimethylsilyl)oxy]-, trimethylsilyl ester	No	0.166346	-1.109	-1.357	0.248	0.171	1.45	16	0.926341		2		13C6-Fructose
AD004 Glycine	No	0.862519	-0.4336	-0.4524	0.01886	0.1072	0.176	16	0.99		2		D4-Succinic acid
AD005 Valine, TMS1 (RI 1184)	No	0.639644	-0.3444	-0.393	0.04864	0.1019	0.4772	16	0.938156		1		D5-Glycine
AD006 beta-Hydroxybutyric acid (RI 1204)	No	0.485474	-1.086	-0.9118	-0.1738	0.2434	0.7141	16	0.938156		2		D5-Glycine
AD007 Valine, TMS2 (RI 1240)	No	0.133486	-0.003114	-0.09811	0.095	0.0601	1.581	16	0.926341		1		D10-Leucine
AD008 Ethanolamine TMS3 (RI 1256)	No	0.290474	0.2288	0.2753	-0.04645	0.04249	1.093	16	0.938156		1		D5-Glycine
AD009 Leucine, TMS1 (RI 1250)	No	0.730886	-0.8736	-0.8391	-0.03448	0.09839	0.3504	15	0.943796		1		D4-Citric acid
AD010 Trimethylsilyl ether of glycerol	No	0.632984	0.2014	0.1785	0.02292	0.04707	0.4868	16	0.938156		2		D5-Glycine
AD011 Isoleucine, TMS1 (RI 1278)	No	0.466702	-1.073	-1.149	0.0758	0.1017	0.7456	16	0.938156		1		D4-Citric acid
AD012 Leucine, TMS2 (RI 1298)	No	0.408322	0.7168	0.6422	0.07457	0.08781	0.8492	16	0.938156		1		D10-Leucine
AD013 Phosphoric acid, bis(trimethylsilyl)monomethyl ester	No	0.347779	-0.7692	-0.666	-0.1032	0.1067	0.9673	16	0.938156		2		13C6-Fructose
AD014 Isoleucine, TMS2 (RI 1322)	No	0.580504	0.3542	0.2984	0.05585	0.099	0.5641	16	0.938156		1		D10-Leucine
AD015 Glycine, TMS3 (RI 1331)	No	0.43094	0.3588	0.3225	0.03631	0.04494	0.808	16	0.938156		1		D5-Glycine
AD016 Serine, bis(trimethylsilyl)-	No	0.484419	-0.288	-0.3526	0.0646	0.09025	0.7158	16	0.938156		2		D5-Glycine
AD017 phosphate (3:1)	No	0.353312	0.8309	0.8093	0.0216	0.02259	0.956	16	0.938156		3		D5-Glycine
AD018 Threonine, TMS2 (RI 1372)	No	0.583434	-0.5285	-0.579	0.05055	0.09032	0.5597	16	0.938156		1		D5-Glycine
AD019 Serine TMS3 (RI 1388)	No	0.161043	-1.028	-1.102	0.07435	0.05059	1.47	16	0.926341		1		D5-Benzoic acid
AD020 Threonine, TMS3 (RI 1403)	No	0.253163	-0.4755	-0.5922	0.1166	0.0984	1.185	16	0.938156		1		D4-Citric acid
AD021 Urea, N,N'-bis(trimethylsilyl)-	No	0.281653	1.019	0.7809	0.2382	0.2138	1.114	16	0.938156		2		D5-Glycine
AD022 beta-Alanine, (RI 1454)	No	0.120219	-0.5087	-0.5945	0.0858	0.05227	1.641	16	0.926341		1		D4-Citric acid
AD023 iso-Erythritol (RI 1465)	No	0.653406	-1.032	-1.091	0.05898	0.1289	0.4576	16	0.938156		1		D5-Glycine
AD024 Threitol (RI 1469.5)	No	0.0396422	-0.7585	-0.8462	0.08771	0.03916	2.24	16	0.743346		1		D4-Citric acid
AD025 Uracil, 1,3-bis(trimethylsilyl)-	No	0.45339	-0.4875	-0.5304	0.04284	0.05575	0.7685	16	0.938156		2		D4-Citric acid
AD026 L-Threonic acid, tris(trimethylsilyl) ether, trimethylsilyl ester	No	0.27087	-1.055	-1.157	0.1024	0.08982	1.14	16	0.938156		2		D4-Citric acid
AD027 Malic acid, O-(trimethylsilyl)-, bis(trimethylsilyl)ester	No	0.673542	-1.296	-1.249	-0.0471	0.1097	0.4291	16	0.938156		2		D5-Glycine
AD028 Aspartic acid, TMS2 (RI 1545)	No	0.681662	-0.4284	-0.3772	-0.05123	0.1226	0.4178	16	0.938156		1		D5-Glycine
AD029 Aminomalonic acid, tris(trimethylsilyl)-	No	0.666831	-0.4798	-0.5197	0.03996	0.09112	0.4386	16	0.938156		2		13C6-Fructose
AD030 GABA	No	0.415156	-0.05831	0.03445	-0.09276	0.1109	0.8366	16	0.938156		2		D5-Glycine
AD031 Aspartic acid, TMS3 (RI 1575)	No	0.681798	-0.1476	-0.1792	0.03161	0.07569	0.4176	16	0.938156		1		D5-Benzoic acid
AD032 Methionine, TMS1 (RI 1599)	No	0.525928	-1.264	-1.349	0.08501	0.1311	0.6484	16	0.938156		1		D5-Glycine
AD033 Methionine, (RI 1618)	No	0.0869484	-1.147	-1.286	0.1391	0.07628	1.824	16	0.865601		1		D5-Benzoic acid
AD034 Cysteine, TMS3 (RI 1622)	No	0.183996	0.5434	0.2425	0.301	0.2167	1.389	16	0.938156		1		D7-Alanine
AD035 2-Hydroxyglutaric acid, (RI 1649)	No	0.619743	-1.765	-1.819	0.05387	0.1065	0.506	16	0.938156		1		D5-Glycine
AD036 Ribitol (RI 1649)	No	0.538425	-1.362	-1.308	-0.05358	0.08523	0.6287	16	0.938156		1		D4-Citric acid
AD037 Xylitol (RI 1652)	No	0.954542	-1.018	-1.023	0.005662	0.09778	0.0579	16	0.99		1		D4-Citric acid
AD038 Ribose (RI 1665)	No	0.631184	-0.6587	-0.6074	-0.05128	0.1048	0.4894	16	0.938156		1		13C6-Fructose
AD039 Glutamine, tris(trimethylsilyl)-	No	0.650417	0.2391	0.197	0.04216	0.0913	0.4618	16	0.938156		2		D5-Benzoic acid
AD040 Pyroglutamic acid 2TMS (RI 1708)	No	0.931303	1.743	1.737	0.005886	0.06721	0.08757	16	0.99		1		D4-Citric acid
AD041 Ribonic acid, 2,3,4,5-tetrakis-O-(trimethylsilyl)-, trimethylsilyl ester	No	0.694659	-1.989	-2.022	0.0329	0.08231	0.3997	16	0.938156		2		D4-Citric acid
AD042 Phenylalanine, TMS2 (RI 1744)	No	0.286601	-0.08441	-0.2084	0.124	0.1125	1.102	16	0.938156		1		D4-Citric acid
AD043 Ribonic acid, 2,3,4,5-tetrakis-O-(trimethylsilyl)-, trimethylsilyl ester	No	0.975077	-1.507	-1.512	0.005002	0.1576	0.03173	16	0.99		2		D4-Citric acid
AD044 Phenylalanine, TMS1 (RI 1763)	No	0.716687	-0.193	-0.2403	0.04723	0.1279	0.3694	16	0.93907		1		D4-Succinic acid
AD045 Proline, TMS2 (RI 1766)	No	0.88621	-0.2491	-0.2701	0.02103	0.1446	0.1454	16	0.99		1		D10-Leucine
AD046 Asparagine, TMS3 (RI 1780)	No	0.983926	-1.441	-1.437	-0.00448	0.2187	0.02049	15	0.99		1		D4-Citric acid
AD047 Asparagine, TMS2 (RI 1791)	No	0.94388	-2.336	-2.348	0.01224	0.1711	0.07151	16	0.99		1		D5-Benzoic acid
AD048 Ornithine, TMS4 (RI 1798)	No	0.70546	-1.199	-1.247	0.04741	0.1232	0.3848	16	0.938156		1		D5-Benzoic acid
AD049 Ornithine, from Citrulline (RI 1810)	No	0.105717	-1.135	-1.249	0.1141	0.06655	1.715	16	0.926341		1		D4-Citric acid
AD050 Mannitol (RI 1817)	No	0.379476	-1.276	-1.383	0.1074	0.1188	0.9039	16	0.938156		1		D4-Citric acid
AD051 Fructose (Oxime) (RI 1837.4)	No	0.681286	-0.3373	-0.2625	-0.07481	0.1788	0.4183	16	0.938156		1		13C6-Fructose
AD052 Glycerol-3-phosphate (RI 1826)	Yes	0.000282288	0.296	-0.1398	0.4358	0.09428	4.623	16	0.0211282		1		D4-Citric acid
AD053 Sorbitol (RI 1830)	No	0.686882	-0.08222	-0.02325	-0.05897	0.1436	0.4105	16	0.938156		1		D4-Citric acid
AD054 Fructose (Oxime) (RI 1824.5)	No	0.671316	-0.2842	-0.2106	-0.0736	0.1703	0.4323	16	0.938156		1		13C6-Fructose
AD055 Glucose oxime hexakis(trimethylsilyl)	No	0.0874344	-0.158	-0.6591	0.5011	0.274	1.828	15	0.865601		2		13C6-Fructose
AD056 N-acetylaspartic acid pk1 (RI 1857)	No	0.0417141	0.8344	0.9657	-0.1314	0.05934	2.214	16	0.743346		1		D4-Citric acid
AD057 Phosphoethanolamine (RI 1848)	No	0.395809	0.3692	0.4322	-0.06298	0.07218	0.8726	16	0.938156		1		D4-Citric acid
AD058 d-Erythrotetrofuranose, tris-O-(trimethylsilyl)-	No	0.0818657	0.3397	0.1182	0.2216	0.1193	1.857	16	0.865601		2		13C6-Fructose
AD059 L-Lysine 4TMS (RI 1887)	No	0.677161	-0.5098	-0.447	-0.06277	0.148	0.4241	16	0.938156		1		D4-Succinic acid
AD060 Tetradecanoic acid, trimethylsilyl ester	No	0.636174	-0.2802	-0.2566	-0.02361	0.04895	0.4822	16	0.938156		2		13C6-Fructose
AD061 Lysine (3TMS) (RI 1900)	No	0.820378	-1.014	-0.9888	-0.02551	0.1105	0.2308	16	0.99		1		D5-Benzoic acid
AD062 Sugar Alcohol	No	0.145522	-1.616	-1.718	0.1027	0.0671	1.53	16	0.926341		3		D4-Citric acid
AD063 Gluconic acid (RI 1925)	No	0.370319	-1.325	-1.463	0.1377	0.1494	0.9218	16	0.938156		1		13C6-Fructose
AD064 Scyllo-inositol (RI1934.6)	No	0.639179	-0.0603	-0.001414	-0.05889	0.1232	0.4779	16	0.938156		1		D4-Citric acid
AD065 2-Ketoglutaric acid ditms	No	0.0841573	-0.3833	-0.5681	0.1849	0.1004	1.842	16	0.865601		2		13C6-Fructose
AD066 Myo-Inositol, (RI 1979)	Yes	0.000474257	0.6123	0.4034	0.209	0.0478	4.372	16	0.0211282		1		13C6-Fructose
AD067 L-Ascorbic acid, 2,3,5,6-tetrakis-O-(trimethylsilyl)-	No	0.0127297	-0.7339	-1.366	0.6319	0.2189	2.887	13	0.378072		2		13C6-Fructose
AD068 Tyrosine, TMS3 (RI 2020)	No	0.664947	-0.34	-0.4102	0.0702	0.1591	0.4412	16	0.938156		1		D4-Citric acid
AD069 Sugar Alcohol	No	0.757624	-1.804	-1.836	0.03163	0.1008	0.3139	16	0.96142		3		D4-Citric acid
AD070 Hypoxanthine (RI 2069)	No	0.697583	0.2652	0.2946	-0.02937	0.07423	0.3957	16	0.938156		1		D4-Citric acid
AD071 Tyrosine, TMS2 (RI 2070)	No	0.339463	-0.251	-0.3438	0.09282	0.09427	0.9846	16	0.938156		1		D4-Citric acid
AD072 Pantothenic acid (RI 2083)	No	0.9432	-1.694	-1.7	0.006176	0.08533	0.07238	16	0.99		1		D4-Citric acid
AD073 Palmitic Acid (RI 2097)	No	0.872593	1.48	1.486	-0.006655	0.04084	0.163	16	0.99		1		13C6-Fructose
AD074 Sugar Phopshate	No	0.277875	-1.253	-1.398	0.1456	0.1296	1.123	16	0.938156		3		D4-Citric acid
AD075 Stearic Acid (RI 2296.2)	No	0.875203	1.223	1.216	0.007229	0.0453	0.1596	16	0.99		1		13C6-Fructose
AD076 Myo-Inositol, pentakis-O-(trimethylsilyl)-, bis(trimethylsilyl) phosphate	No	0.248735	-0.9289	-1.134	0.2054	0.1716	1.197	16	0.938156		2		D4-Citric acid
AD077 Cystathionine, bis(triemthylsilyl) ester	No	0.156621	-1.269	-1.005	-0.2634	0.1772	1.486	16	0.926341		2		D4-Citric acid
AD078 Eicosanoic acid, trimethylsilyl ester	No	0.266388	-1.263	-1.322	0.05855	0.05084	1.152	16	0.938156		2		13C6-Fructose
AD079 Sucrose (RI 2507)	No	0.233545	-1.274	-1.526	0.2521	0.2009	1.254	12	0.938156		1		13C6-Fructose
AD080 Tryptophan, TMS2 (RI 2515)	No	0.314902	-0.9266	-1.056	0.1294	0.1247	1.038	16	0.938156		1		D4-Citric acid
AD081 Uridine, (RI 2660)	No	0.685787	-1.152	-1.213	0.06118	0.1485	0.412	16	0.938156		1		D4-Citric acid
AD082 Inosine, (RI 2755)	No	0.507653	-0.7988	-0.9023	0.1035	0.1527	0.6777	16	0.938156		1		D4-Citric acid
AD083 Cholesterol trimethylsilyl ether	No	0.766115	-0.9317	-0.8896	-0.04204	0.1389	0.3026	16	0.96142		3		13C6-Fructose
* 1. Confidently identified compounds 2. Putatively annotated compounds 3. Putatively characterized compound classes
