# Supplementary material for: Effects of Alterations of Post-Mortem Delay and Other Tissue-Collection Variables on Metabolite Levels in Human and Rat Brain
Source: Metabolites. 2020 Oct 29;10(11):438. doi: 10.3390/metabo10110438 (PMC7694048; doi:10.3390/metabo10110438)
Supplement: Supplementary file 1 [file metabolites-10-00438-s001.zip › Supplementary Material D - Rat Data.xlsx]

## Sheet: CORTEX
Sample	Type	Sex	RB001 hydroxylamine	RB002 Lactic acid	RB003 Alanine, (RI 1142)	RB004 Glycine	RB005 Pyruvic Acid	RB006 beta-Hydroxybutyric acid (RI 1204)	RB007 Valine, TMS2 (RI 1240)	RB008 Ethanolamine TMS3 (RI 1256)	RB009 Leucine, TMS1 (RI 1250)	RB010 Trimethylsilyl ether of glycerol	RB011 Isoleucine, TMS1 (RI 1278)	RB012 Leucine, TMS2 (RI 1298)	RB013 Phosphoric acid, bis(trimethylsilyl)monomethyl ester	RB014 Isoleucine, TMS2 (RI 1322)	RB015 Glycine, TMS3 (RI 1331)	RB016 Serine, bis(trimethylsilyl)-	RB017 Silanol, trimethyl-, phosphate (3:1)	RB018 Threonine, TMS2 (RI 1372)	RB019 Serine TMS3 (RI 1388)	RB020 Urea, N,N'-bis(trimethylsilyl)-	RB021 Benzoic acid trimethylsilyl ester	RB022 Butanedioic acid, bis(trimethylsilyl) ester	RB022 Threonine	RB023 1-Piperidinecarboxaldehyde	RB024 beta-Alanine	RB025 Threitol	RB026 Uracil, 1,3-bis(trimethylsilyl)-	RB027 Ethylbis(trimethylsilyl)amine	RB028 Malic acid, O-trimethylsilyl-, bis(trimethylsilyl) ester	RB029 Aspartic acid, TMS2 (RI 1545)	RB030 GABA	RB031 Aspartic acid, TMS3 (RI 1575)	RB032 Methionine, TMS1 (RI 1599)	RB033 Hexanedioic acid, bis(trimethylsilyl) ester	RB034 Methionine, (RI 1618)	RB035 Cysteine, TMS3 (RI 1622)	RB036 1-Methyl-N,N-bis(trimethylsilyl)-4-[(trimethylsilyl)oxy]-1H-imidazol-2-amine	RB037 Ribose	RB038 Glutamine, tris(trimethylsilyl)-	RB039 Pyroglutamic acid 2TMS (RI 1708)	RB040 Pyroglutamic acid (from glutamine) (RI 1703)	RB041 Phenylalanine, TMS2 (RI 1744)	RB042 Phenylalanine, TMS1 (RI 1763)	RB043 Proline, TMS2 (RI 1766)	RB044 Glycerol-3-phosphate (RI 1826)	RB045 Sorbitol (RI 1830)	RB046 N-acetylaspartic acid pk1 (RI 1857)
M1	0	M	1.4556	0.54808	1.1133	0.033925	0.10517	0.022896	0.71458	0.14283	0.29356	0.79772	0.14867	0.59226	0.052252	0.30325	3.4353	0.99186	15.55	1.4283	0.69152	1.7337	0.017466	0.073963	0.10781	0.029069	0.19244	0.065193	0.27904	0.21067	0.50732	1.2089	8.2328	6.0706		0.22606	0.15623	0.015706	37.268	0.0095774	1.1051	0.047475	0.013991	0.1342	0.2185	0.10149	0.26441	0.15431	12.684
M2	0	M	1.5211	0.49283	0.7649	0.064646	1.0344	0.03223	0.62115	2.0193	5.3438	0.87513	2.7237	0.63213	0.034112	0.37613	2.5583	0.90575	10.849	1.0664	0.51852	29.11	0.019701	0.044451	2.3153	0.0351	0.17266	0.07075	0.28745	2.7802	0.51821	1.8277	4.6699	6.0455	0.43418	0.20058	0.17779	0.017734	33.528	0.010464	18.422	0.52021		0.17427	0.14983	0.12074	0.20561	0.20449	11.676
M4	0	M	1.7969	0.55844	0.89585	0.02702	0.107	0.038872	0.63993	0.096906	0.27607	0.74813	0.13375	0.46371	0.039819	0.24848	2.1161	0.48021	15.146	1.1688	0.40581	2.9954	0.0221	0.04785	0.11105	0.029285	0.15	0.063205	0.28755	0.16663	0.51892	1.8646	3.9566	7.6346	0.016197	0.20446	0.13614	0.025704	55.572	0.0072574	2.1634	0.044777	0.014637	0.10461	0.16149	0.057102	0.29912	0.10257	13.318
M5	0	M	1.5029	0.45977	0.95145	0.039604	0.10784	0.036564	0.70987	0.099889	0.21947	0.72343	0.1642	0.54205	0.041381	0.28756	2.1074	0.8177	12.713	1.1922	0.51209	2.6472	0.020283	0.046065	0.10908	0.033876	0.15704	0.055308	0.22451	0.18452	0.65226	2.7195	5.5538	8.3408	0.021117	0.23001	0.14859	0.011798	40.451	0.0070603	2.3933	0.040644		0.13243	0.18416	0.072162	0.21577	0.097067	13.027
F1	0	F	16.049	0.99302	0.43755		0.29685	0.038686	0.68957	0.48516	0.2195	2.6606	0.1409	0.5341	1.0816	0.31159	1.679	2.484	29.303	1.5211	0.66603	0.3885	0.1343	0.066809	0.095839	0.21149	0.31473	0.086804	0.22257	1.0924	0.65928	3.4061	3.9846	2.2628	0.022526	0.39457	0.023069		33.074	0.030727	0.17206	0.040203	0.029398	0.017551	0.46714	0.018257	0.16614	0.07498	16.275
F2	0	F	0.93553	0.64255	1.2839	0.038038	0.10917	0.04956	0.77237	0.14	0.30947	0.7784	0.20609	0.54391	0.029422	0.29826	2.1511	0.84117	14.062	2.1146	0.62211	3.2006	0.017117	0.063181	0.22316	0.033301	0.16999	0.068312	0.3094	0.18038	0.6683	2.0764	3.5259	11.941	0.018766	0.20045	0.17043	0.016808	41.332	0.016812	2.4103	0.050879	0.020355	0.12193	0.16566	0.094593	0.30692	0.11902	8.8676
F3	0	F	1.5007	0.53457		0.084013	0.10388	0.04483	0.16012	0.14569	0.42702	0.79901	0.2409	0.57374	0.028416	0.34185	1.7589	1.016	12.296	1.7917	0.55125	4.5573	0.020512	0.072552	0.25902	0.032196	0.16913	0.06817	0.21154	0.20132	0.53086	2.4989	3.2073	9.9452	0.026533	0.20908	0.16984	0.024214	46.316	0.0093124	2.7583	0.057635	0.027576	0.14557	0.10778	0.096506	0.36187	0.13553	12.751
F4	0	F	0.97111	0.65655	0.93699		0.11059	0.041392	0.60356	0.15523	0.49869	1.0161	0.30435	0.6492	0.037605	0.3885	2.0308	1.1441	13.066	2.0048	0.63639	3.6182	0.015528	0.073076	0.31028	0.03332	0.15198	0.074637	0.32434	0.11886	0.5379	1.8395	3.2614	11.514	0.036123	0.23368	0.20736	0.023016	49.826	0.016402	2.7767	0.050615	0.020658	0.20311	0.16133	0.11674	0.25249	0.17517	8.6303
F5	0	F	1.6377	0.55256	1.2589	0.059411	0.10026	0.050181	0.96654	0.14005	0.073959	0.93767	0.28955	0.8701	0.036164	0.51598	1.7029	0.99549	13.52	2.597	0.76356	3.2147	0.018756	0.076498	0.29689	0.039562	0.20114	0.089395	0.28143	0.22817	0.71904	1.9824	4.2309	9.6181	0.019741	0.19726	0.19311	0.014056	38.245	0.0087121	1.9541	0.049917	0.015893	0.1652	0.1672	0.11686	0.25196	0.222	13.89
M6	24	M	1.6377	0.55256	1.2589	0.059411	0.10026	0.050181	0.96654	0.14005	0.073959	0.93767	0.28955	0.8701	0.036164	0.51598	1.7029	0.99549	13.52	2.597	0.76356	3.2147	0.018756	0.076498	0.29689	0.039562	0.20114	0.089395	0.28143	0.22817	0.71904	1.9824	4.2309	9.6181	0.019741	0.19726	0.19311	0.014056	38.245	0.008712	1.9541	0.049917	0.015893	0.1652	0.1672	0.11686	0.25196	0.222	13.89
M8	24	M	1.4987	0.51139	0.88548	0.055934	0.007628	0.044211	0.7243	0.1999	0.28955	2.4174	0.17906	0.74305	0.035571	0.41211	5.8907	0.97424	17.164	1.5528	0.51554	2.6515	0.014802	0.075819	0.12205	0.024178	0.17622	0.085981	0.52729	0.11787	0.70065	2.9337	7.317	8.2075	0.03492	0.24636	0.19683	0.08441	53.373	0.014261	2.4565	0.039632	0.014093	0.20464	0.24735	0.11234	0.13958	0.20576	14.333
M9	24	M	2.0424	0.36925	0.56504	0.066555	0.061034	0.040074	0.69984	0.19356	0.3352	1.8368	0.1376	0.51264	0.017385	0.2881	3.5264	0.74906	11.43	0.88459	0.33383	1.5301	0.015538	0.076039	0.085875	0.03164	0.10769	0.055398	0.33984	0.11923	0.41889	2.2417	3.4828	5.5194	0.030925	0.18821	0.1473	0.0605	50.811	0.0099842	1.7542	0.02599	0.020912	0.11985	0.21932	0.042267	0.076068	0.11858	9.4621
M10	24	M	1.7995	0.61475	0.75521	0.070013	0.0048799	0.066146	1.4307	0.30687	0.20457	2.2318	0.17827	0.85202	0.029588	0.49224	7.0461	0.94314	14.577	1.3559	0.44053	2.8182	0.017064	0.11886	0.12588	0.028218	0.19235	0.087422	0.40262	0.076153	0.69094	2.7532	5.7657	5.3147	0.039072	0.25903	0.18563	0.06762	60.822	0.013172	2.1522	0.034671	0.022372	0.22237	0.21783	0.078447	0.20257	0.32646	15.225
F6	24	F	1.0558	0.59288	0.42474	0.11558	0.09517	0.048879	0.85448	0.26108	0.28344	2.0466	0.33866	0.6674	0.024044	0.41662	2.9328	0.94926	11.919	1.2138	0.82951	3.5583	0.023712	0.14234	0.35086	0.02863	0.17241	0.085513	0.63101	0.2011	0.70405	2.1311	4.281	14.954	0.055686	0.22226	0.32791	0.10153	54.716	0.015031	1.5766	0.037133	0.032201	0.27663	0.15506	0.20946	0.24154	0.25742	10.975
F7	24	F	19.283	0.70442	1.2111		0.57303	0.028624	1.1366	0.52075	0.72735	3.3379	0.31107	0.61276	0.3896	0.37501	2.4969	1.6141	39.412	1.7548	0.9188	0.02911	0.12247	0.13131	0.099111	0.36184	0.3187	0.1444	0.55328	1.5434	0.79825	4.9085	4.6683	1.6738	0.081068	0.85379	0.068624		18.632	0.026923	0.11323	0.035859	0.048902	0.074122	0.77594	0.12543	0.21797	0.18514	19.581
F8	24	F	1.4767	0.5324	1.2562	0.1047	0.098944	0.068847	1.1092	0.21374	0.43856	2.0045	0.25282	0.81669	0.052812	0.48157	5.1946	1.0569	14.571	2.3935	0.53699	3.086	0.024697	0.10932	0.18352	0.033159	0.25895	0.098331	0.56909	0.17158	0.77803	3.1687	7.6194	10.526	0.031012	0.24569	0.24372	0.077133	38.234	0.015817	1.7654	0.035925		0.242	0.18973	0.18977	0.18484	0.24683	13.151
F9	24	F	3.3538	0.53422	1.4307	0.094594	0.063932	0.083101	0.65639	0.23397	0.36731	2.3246	0.22577	0.62798	0.033158	0.37462	5.3032	0.88334	17.583	1.923	0.90855	4.3484	0.02612	0.37803	0.27541	0.06209	0.21748	0.098517	0.6347	0.39497	0.62593	2.1323	9.426	13.674	0.030786	0.28156	0.23437	0.149	26.012	0.014257	1.8003	0.04505	0.019565	0.19308	0.20791	0.20928	0.2375	0.21954	14.686
F10	24	F	1.3992	0.4738	0.9456	0.044952	0.054883	0.071053	0.8631	0.13505	0.29349	1.6103	0.20002	0.64085	0.031723	0.39291	3.4289	0.88011	12.961	1.8581	0.60556	2.3486	0.025783	0.15541	0.15693	0.034515	0.23589	0.084831	0.45354	0.20749	0.79009	2.5592	6.4208	10.634	0.023534	0.21861	0.25984	0.064771	42.695	0.013385	2.0386	0.036818	0.021593	0.21522	0.17666	0.13191	0.22767	0.23271	12.509
M11	48	M	0.38918	0.60442	1.1987	0.078594	0.045316	0.063295	0.93253	0.2782	0.39497	3.1691	0.15988	1.0193	0.027676	0.50282	8.6049	1.0912	17.656	1.653	0.68826	1.9203	0.017201	0.095983	0.099699	0.022254	0.21656	0.091644	0.60858	0.1115	0.73924	1.7375	8.3745	7.222	0.032811	0.22128	0.25367	0.12716	60.016	0.018427	1.9498	0.029913	0.01655	0.31274	0.40074	0.093919	0.079391	0.26287	12.296
M12	48	M	2.2336	0.55706	1.0092	0.14339	0.0095898	0.068719	1.6027	0.37653	0.42339	3.2396	0.24279	1.3734	0.041965	0.68821	10.917	1.0965	14.487	1.6948	0.6095	2.1283	0.019851	0.069774	0.12557	0.023474	0.18045	0.086691	0.61053	0.10358	0.67876	2.4476	11.066	6.5271	0.053591	0.25536	0.32098	0.11502	65.109	0.012303	1.8065	0.025409	0.017057	0.37516	0.52414	0.11318	0.14093	0.19318	11.738
M13	48	M	1.4738	0.52633	1.4399	0.086752	0.073645	0.055048	1.1272	0.15823	0.086195	2.8017	0.25356	1.2555	0.035951	0.60382	6.3272	1.0907	13.881	1.782	0.73747	1.9211	0.019687	0.083606	0.13607	0.032025	0.23524	0.092995	0.69534	0.1617	0.76883	1.6212	8.7754	8.2143	0.036771	0.24747	0.40987	0.12735	41.966	0.017963	1.2653	0.030353	0.012402	0.39831	0.35818	0.25145	0.19842	0.36202	11.628
M14	48	M	1.6137	0.44271	1.3533	0.019555	0.096722	0.056582	1.4057	0.20579	0.10827	2.8206	0.30989	1.0421	0.030463	0.55604	6.0859	1.0667	12.916	1.8005	0.67545	3.2057	0.020861	0.10094	0.17692	0.036589	0.20081	0.096356	0.81436	0.1385	0.72084	2.2999	6.3329	10.21	0.048494	0.28899	0.44965	0.12561	39.078	0.01942	1.6238	0.033211	0.016176	0.38502	0.27429	0.33865	0.10685	0.33342	11.289
M15	48	M	1.7873	0.54917	1.0594	0.091894	0.073651	0.060864	1.1091	0.16505	0.46547	2.7114	0.23969	1.1215	0.030557	0.57196	6.5617	1.0312	12.78	1.705	0.5056	2.0063	0.018525	0.13279	0.11368	0.030148	0.16982	0.085499	0.60391	0.13772	0.63413	1.7462	6.1418	6.4002	0.039243	0.22953	0.31504	0.11318	40.748	0.018294	1.5347	0.026839	0.016147	0.30472	0.33647	0.17558	0.098457	0.28337	11.989
F11	48	F	1.8316	0.674	0.96255	0.083631	0.075153	0.051081	1.0274	0.39199	0.55866	2.8028	0.23841	1.0141	0.035508	0.53872	7.0635	1.0274	18.034	1.9943	0.58577	3.0738	0.018772	0.064251	0.19946	0.027626	0.26315	0.093878	0.54636	0.13556	0.73945	2.8428	10.616	6.5427	0.038965	0.25541	0.20383	0.079971	27.614	0.015406	1.5693	0.037088	0.015042	0.20735	0.27254	0.13931	0.13752	0.23068	14.23
F12	48	F	1.3349	0.67927	1.0472	0.081404	0.062684		1.6127	0.29934	0.64298	2.8941	0.31876	1.2881	0.030383	0.64295	6.9996	1.2614	13.597	2.1418	0.7825	2.9143	0.02782	0.11769	0.2184	0.037321	0.20823	0.094259	0.79145	0.14329	0.83901	2.4077	7.797	8.5517	0.059937	0.24349	0.3575	0.11936	32.721	0.023511	1.4284	0.033196	0.020945	0.4624	0.24955	0.32075	0.20866	0.2977	12.191
F13	48	F	2.1042	0.61275	0.85577	0.11014	0.0087225	0.055199	1.0894	0.29158	0.39326	2.4456	0.24656	1.0758	0.032929	0.61502	7.3136	1.1119	15.282	2.2241	0.44116	3.1261	0.017423	0.13802	0.19558	0.027221	0.22469	0.10151	0.47836	0.097449	0.6911	2.8052	7.0455	6.1384	0.043347	0.24226	0.2194	0.084251	46.489	0.015281	2.1469	0.037448	0.021865	0.2459	0.30282	0.093426	0.16059	0.25269	13.337
F14	48	F	1.5878	0.51857	0.94273	0.069041	0.055031	0.050963	0.79931	0.17149	0.27365	2.7049	0.17956	0.89114	0.037104	0.51441	7.422	1.2208	14.392	1.6895	0.51093	2.8237	0.018599	0.088093	0.18527	0.034644	0.22087	0.10156	0.69271	0.11305	0.76164	3.021	7.3672	8.8846	0.045029	0.23561	0.17337	0.12417	45.5	0.021826	2.8452	0.026025		0.32583	0.22722	0.10404	0.15454	0.23465	12.572
F15	48	F	2.0455	0.54395	1.1255	0.096013	0.066867	0.057993	0.92267	0.22984	0.4404	2.2304	0.19489	0.917	0.028093	0.50559	6.2148	1.0436	16.36	1.8005	0.48129	3.4556	0.017803	0.083596	0.14705	0.024859	0.19258	0.079846	0.44944	0.12723	0.75902	2.6647	7.3356	7.3273	0.034915	0.23962	0.20703	0.10247	52.124	0.015536	2.6214	0.038953	0.018811	0.21297	0.2628	0.052888	0.11218	0.20008	14.817
M16	72	M	1.9011	0.62806	1.7968	0.16487	0.011803	0.082301	1.4849	0.29853	0.52451	3.829	0.29012	1.6024	0.064315	0.80534	12.074	1.524	17.437	2.1392	0.77747	1.9973	0.021206	0.081836	0.1244	0.02528	0.22568	0.1146	0.75717	0.10948	0.74218	1.829	12.317	7.944	0.05149	0.28478	0.45329	0.16451	51.347	0.023384	1.8151	0.027637	0.015697	0.52834	0.55913	0.244	0.10349	0.34541	12.962
M17	72	M	2.07	0.5671	1.7465	0.235	0.00098052	0.078164	1.4543	0.2285	0.61148	3.1552	0.35493	1.3414	0.052867	0.73904	7.3899	1.2287	12.696	1.5258	0.49982	2.4657	0.018716	0.090225	0.18813	0.033805	0.19115	0.08434	0.79411	0.088533	0.66278	2.8414	5.0358	9.1043	0.072616	0.2488	0.39635	0.15829	64.475	0.025547	2.3619	0.026338	0.031912	0.4444	0.39076	0.21953	0.06615	0.15961	12.707
M18	72	M	2.2272	0.56021	1.11	0.12414	0.073346	0.088253	1.3569	0.19138	0.60567	3.2042	0.30523	1.6937	0.059709	0.85887	9.0841	1.315	12.516	1.9283	0.63212	2.173	0.020905	0.12061	0.13918	0.030493	0.26296	0.089448	0.74811	0.13202	0.72824	2.1038	9.2895	7.2634	0.063469	0.28007	0.50235	0.13341	40.045	0.021569	1.4491	0.025722	0.015916	0.55545	0.50551	0.34108	0.11519	0.23758	12.491
M20	72	M	1.3071	0.58231	1.6268	0.11289	0.069352	0.057835	1.2945	0.25441	0.55314	2.8411	0.29635	1.1467	0.02665	0.60831	7.4411	1.4023	14.211	1.8344	0.70614	1.3597	0.015037	0.15625	0.11352	0.035313	0.27029	0.094193	0.72599	0.16593	0.55758	1.6923	8.3558	9.3771	0.047641	0.26327	0.50857	0.12578	36.925	0.039525	1.157	0.027426	0.015503	0.35864	0.46025	0.29865	0.1448	0.23124	7.8594
F16	72	F	1.5584	0.54691	0.98765	0.11133	0.070029	0.060204	1.021	0.25692	0.47392	2.9547	0.2363	1.3101	0.026806	0.75508	7.8775	1.4792	14.145	2.1971	0.51342	2.2612	0.022987	0.15017	0.21056	0.029989	0.25588	0.09378	0.7979	0.11384	0.75326	3.0726	7.9762	7.8692	0.065993	0.24207	0.26017	0.13154	43.004	0.022273	2.2926	0.030434	0.019001	0.47159	0.36614	0.17155	0.14689	0.20386	12.707
F17	72	F	2.2071	0.60103	1.0949	0.13475	0.059833	0.064448	1.6062	0.52946	0.39703	2.9732	0.24108	1.2195	0.030488	0.63448	11.106	1.2388	17.075	2.2869	0.57973	2.732	0.022877	0.075603	0.13203	0.024412	0.27176	0.099386	0.57291	0.096927	0.66027	3.3087	9.4162	7.5201	0.047082	0.25004	0.33783	0.13717	54.138	0.020211	1.9647	0.035326		0.33824	0.40464	0.12052	0.088902	0.25523	14.482
F18	72	F	1.9273	0.57866	0.91237	0.096524	0.072784	0.07647	1.3023	0.26663	0.48057	3.1033	0.25151	1.1756	0.025356	0.59108	7.7916	1.3208	15.544	1.868	0.60995	1.387	0.024231	0.088081	0.11474	0.034183	0.26325	0.086845	0.77766	0.14389	0.77921	2.8064	9.2407	8.0159	0.050555	0.25113	0.35819	0.11238	37.273	0.024299	1.5571	0.029574	0.015166	0.32522	0.41582	0.24934	0.092459	0.22137	12.32
F19	72	F	0.9845	0.55184	1.8107	0.079986	0.084512	0.053658	1.4859	0.21873	0.52429	3.5989	0.27576	1.3657	0.03434	0.67853	6.6448	1.5585	14.964	2.0301	0.89875	1.2109	0.0071297	0.16268	0.14209	0.05073	0.24699	0.084169	0.74931	0.23035	0.74438	1.9837	10.986	11.197	0.048323	0.27086	0.51715	0.16141	41.034	0.033059	0.85325	0.033586	0.023094	0.3754	0.49455	0.38064	0.1962	0.26956	11.341
F20	72	F	1.8669	0.57528	0.72001	0.13075	0.0026424	0.041692	1.456	0.32471	0.39461	2.8535	0.27021	1.2263	0.037352	0.70407	10.198	1.3895	14.846	2.3363	0.50136	3.3442	0.018485	0.21507	0.2514	0.034098	0.23281	0.094422	0.76926	0.10888	0.65193	3.4103	8.1102	10.722	0.061856	0.27016	0.28244	0.16092	56.632	0.024591	2.2806	0.028387	0.018448	0.40084	0.2698	0.19965	0.17151	0.30184	14.089
		AVG 0	3.04117	0.604263	0.955355	0.0495224	0.230573	0.0394679	0.653077	0.380562	0.851282	1.03735	0.483568	0.600133	0.153419	0.341289	2.17109	1.07514	15.1672	1.65388	0.596364	5.7184	0.0317514	0.0627161	0.425381	0.0530221	0.186568	0.0713082	0.269759	0.573683	0.590232	2.15822	4.51369	8.15251	0.0743979	0.232906	0.153618	0.0186295	41.7347	0.012925	3.79503	0.100262	0.0203583	0.133208	0.198121	0.0882722	0.258254	0.142793	12.3465
		AVG 24	3.72742	0.542852	0.97033	0.0764674	0.117751	0.0556796	0.937906	0.244997	0.334825	2.08306	0.234758	0.704832	0.0722272	0.416573	4.16917	1.00507	17.0152	1.72594	0.650319	2.62055	0.0321047	0.140403	0.188503	0.0715369	0.208981	0.0921987	0.488089	0.339996	0.691763	2.75676	5.91243	8.90239	0.0385271	0.301419	0.20637	0.0864234	42.6156	0.0146158	1.73457	0.0378883	0.0244414	0.190346	0.261889	0.135085	0.197744	0.223827	13.7569
		AVG 48	1.64016	0.570823	1.09942	0.0860414	0.0567381	0.0577493	1.16287	0.256804	0.378725	2.78202	0.238399	1.09979	0.0330629	0.573954	7.35102	1.10414	14.9385	1.84855	0.601793	2.65752	0.0196542	0.0974743	0.15977	0.0296161	0.21124	0.0924238	0.629104	0.126958	0.733202	2.35938	8.08519	7.60183	0.0433103	0.245902	0.291034	0.111854	45.1365	0.0177967	1.87913	0.0318435	0.0172217	0.32304	0.320875	0.168319	0.139754	0.265066	12.6087
		AVG 72	1.78329	0.576822	1.31175	0.132249	0.0494758	0.0670028	1.38467	0.285474	0.507247	3.16812	0.280166	1.34238	0.0397648	0.708311	8.84522	1.38409	14.826	2.01623	0.635418	2.10344	0.0190637	0.126725	0.157339	0.0331448	0.246752	0.0934648	0.743602	0.132206	0.697759	2.56091	8.96971	8.77922	0.0565583	0.262353	0.401816	0.142823	47.2081	0.0260509	1.74793	0.0293811	0.0193421	0.422013	0.429622	0.247218	0.125066	0.2473	12.3287
		Fold Change 0 v 24	1.22565	0.89837	1.01567	1.5441	0.510689	1.41076	1.43613	0.643777	0.393319	2.00805	0.48547	1.17446	0.470784	1.22059	1.92031	0.934826	1.12184	1.04357	1.09047	0.458266	1.01112	2.23871	0.443139	1.34919	1.12014	1.29296	1.80935	0.592654	1.17202	1.27733	1.30989	1.09198	0.517852	1.29417	1.3434	4.63906	1.02111	1.13082	0.457064	0.377895	1.20056	1.42894	1.32186	1.53032	0.765695	1.56749	1.11423
		Fold Change 0 v 48	0.539318	0.944659	1.1508	1.73742	0.246074	1.4632	1.7806	0.674803	0.444887	2.68184	0.493	1.83258	0.215507	1.68172	3.38587	1.02697	0.98492	1.11771	1.0091	0.464731	0.619002	1.55421	0.375592	0.558561	1.13224	1.29612	2.3321	0.221303	1.24223	1.09321	1.79126	0.932453	0.582144	1.0558	1.89453	6.00414	1.08151	1.37693	0.495156	0.317604	0.845929	2.42508	1.61959	1.90682	0.541148	1.8563	1.02123
		Fold Change 0 v 72	0.586382	0.954587	1.37305	2.67048	0.214577	1.69765	2.12022	0.75014	0.595862	3.05404	0.579372	2.2368	0.259191	2.0754	4.07409	1.28735	0.977503	1.21909	1.06549	0.367838	0.600406	2.02061	0.369878	0.625112	1.32259	1.31072	2.75654	0.23045	1.18218	1.18658	1.98722	1.07687	0.760214	1.12644	2.61569	7.66651	1.13115	2.01555	0.460584	0.293044	0.950086	3.16808	2.16848	2.80063	0.484273	1.73188	0.998556
		Fold Change 24 v 48	0.440025	1.05153	1.13304	1.1252	0.481848	1.03717	1.23986	1.04819	1.13111	1.33554	1.01551	1.56036	0.457762	1.3778	1.76319	1.09857	0.877949	1.07104	0.925381	1.01411	0.612191	0.694247	0.847573	0.413998	1.01081	1.00244	1.28891	0.37341	1.0599	0.855854	1.36749	0.853909	1.12415	0.815815	1.41025	1.29426	1.05916	1.21763	1.08334	0.840457	0.704611	1.69712	1.22523	1.24603	0.70674	1.18425	0.916536
		Fold Change 24 v 72	0.478424	1.06258	1.35186	1.72948	0.420172	1.20336	1.47634	1.16522	1.51496	1.5209	1.19342	1.90454	0.550551	1.70033	2.12158	1.37711	0.871337	1.16819	0.977086	0.802674	0.5938	0.902581	0.834676	0.463324	1.18074	1.01373	1.5235	0.388845	1.00867	0.928958	1.51709	0.986165	1.46801	0.870394	1.94706	1.6526	1.10777	1.78238	1.0077	0.775466	0.791368	2.21709	1.64048	1.83009	0.632462	1.10487	0.896184
		Fold Change 48 v 72	1.08727	1.01051	1.19312	1.53704	0.872002	1.16023	1.19073	1.11164	1.33936	1.13878	1.1752	1.22057	1.2027	1.23409	1.20326	1.25354	0.992469	1.09071	1.05587	0.791507	0.969958	1.30009	0.984784	1.11915	1.16811	1.01126	1.182	1.04133	0.95166	1.08542	1.1094	1.15488	1.30589	1.0669	1.38065	1.27687	1.0459	1.4638	0.930179	0.922672	1.12313	1.30638	1.33891	1.46874	0.8949	0.932975	0.977794
			SIGNIFICANT CHANGES HIGHLIGHTED IN BOLD AS DETERMINED BY TWO-WAY ANOVA FOLLOWED BY TUKEY'S MULTIPLE COMPARISONS TEST
			METABOLITES WITH QC CVs OVER 30% ARE HIGHLIGHTED IN RED
			0.14924
			0.095555
			0.006676
			5.3185
			0.036803
			0.011608
			0.036635
			2.7014
			0.17784
			0.006945
			0.040465
			0.012957
			2.0901
			0.044633
			0.44008
			3.3356
			0.015062
			0.034576
			0.0294
			0.15256
[truncated: 25 more columns]

## Sheet: CEREBELLUM
Sample	Type	Sex	RB001 hydroxylamine	RB002 Lactic acid	RB003 Alanine, (RI 1142)	RB004 Glycine	RB005 Pyruvic Acid	RB006 beta-Hydroxybutyric acid (RI 1204)	RB007 Valine, TMS2 (RI 1240)	RB008 Ethanolamine TMS3 (RI 1256)	RB009 Leucine, TMS1 (RI 1250)	RB010 Trimethylsilyl ether of glycerol	RB011 Isoleucine, TMS1 (RI 1278)	RB012 Leucine, TMS2 (RI 1298)	RB013 Phosphoric acid, bis(trimethylsilyl)monomethyl ester	RB014 Isoleucine, TMS2 (RI 1322)	RB015 Glycine, TMS3 (RI 1331)	RB016 Serine, bis(trimethylsilyl)-	RB017 Silanol, trimethyl-, phosphate (3:1)	RB018 Threonine, TMS2 (RI 1372)	RB019 Serine TMS3 (RI 1388)	RB020 Urea, N,N'-bis(trimethylsilyl)-	RB021 Benzoic acid trimethylsilyl ester	RB022 Butanedioic acid, bis(trimethylsilyl) ester	RB022 Threonine	RB023 1-Piperidinecarboxaldehyde	RB024 beta-Alanine	RB025 Threitol	RB026 Uracil, 1,3-bis(trimethylsilyl)-	RB027 Ethylbis(trimethylsilyl)amine	RB028 Malic acid, O-trimethylsilyl-, bis(trimethylsilyl) ester	RB029 Aspartic acid, TMS2 (RI 1545)	RB030 GABA	RB031 Aspartic acid, TMS3 (RI 1575)	RB032 Methionine, TMS1 (RI 1599)	RB033 Hexanedioic acid, bis(trimethylsilyl) ester	RB034 Methionine, (RI 1618)	RB035 Cysteine, TMS3 (RI 1622)	RB036 1-Methyl-N,N-bis(trimethylsilyl)-4-[(trimethylsilyl)oxy]-1H-imidazol-2-amine	RB037 Ribose	RB038 Glutamine, tris(trimethylsilyl)-	RB039 Pyroglutamic acid 2TMS (RI 1708)	RB040 Pyroglutamic acid (from glutamine) (RI 1703)	RB041 Phenylalanine, TMS2 (RI 1744)	RB042 Phenylalanine, TMS1 (RI 1763)	RB043 Proline, TMS2 (RI 1766)	RB044 Glycerol-3-phosphate (RI 1826)	RB045 Sorbitol (RI 1830)	RB046 N-acetylaspartic acid pk1 (RI 1857)
M1	0	M	2.2541	0.36397	0.90169	0.026909	0.1664		0.93143	0.027644	0.31984	0.28248	0.31436	0.74895	0.028072	0.35806	2.3297	0.13439	13.115	0.092367	1.0344	0.46074	0.010734	0.013015	0.039919	0.31385	0.18898	0.0064493	0.030912	0.090897	0.054472	0.768	0.98455	0.52539		0.0053504	0.0072004	0.0074371	2.1194	0.00386	0.37439	0.10543	0.0012305	0.0064188	0.06529	0.014821	0.61354	0.13483	25.014
M2	0	M	1.5658	0.34591	0.55972	0.020269	0.17362		0.95437	0.026115	0.17517	0.34478	0.29038	0.71751	0.043177	0.35519	2.0644	0.14285	12.18	0.09156	0.88102	0.41214	0.006658	0.0099897	0.042965	0.27558	0.18092	0.0072725	0.034789	0.081887	0.059254	0.56897	0.94659	0.51916	0.0039119	0.0073835	0.0074441	0.0092281	2.6324	0.0035234	0.13875	0.089655	0.0017521	0.005011	0.051952	0.018319	0.42086	0.15313	19.81
M3	0	M	1.271	0.34608	1.3105	0.029862	0.21224	0.0026615	1.0127	0.015654	0.092979	0.38635	0.0070611	0.82754	0.034594	0.43993	1.8268	0.12022	15.138	0.14483	0.94826	0.52403	0.006809	0.027478	0.050175	0.25394	0.16431	0.0080525	0.029022	0.18291	0.058686	0.36228	2.6836	0.4831		0.0038739	0.0068747	0.0071709	2.376	0.0031041	0.14588	0.12231	0.0017561	0.0030204	0.040105	0.02172	0.9065	0.16754	25.533
M4	0	M	2.2932	0.4189	0.95748	0.0073826	0.16392	0.0059652	0.82537	0.021274	0.32363	0.32465	0.33868	0.62279	0.053134	0.31049	1.7875	0.11245	13.72	0.090143	0.97257	0.61425	0.006959	0.014434	0.03868	0.24119	0.21556	0.007143	0.028062	0.18541	0.059272	0.83527	2.5943	0.66836	0.0031304	0.0064061	0.0066357	0.0087181	3.0874	0.0035619	0.47222	0.09693	0.0013634	0.003301	0.033735	0.01412	0.84966	0.12275	26.991
M5	0	M	1.7011	0.429	1.0313	0.01741	0.23833	0.0060353	0.93441	0.021308	0.19579	0.32214	0.40356	0.75529	0.07692	0.38622	3.361	0.11495	12.489	0.089087	1.3526	0.57753	0.0056007	0.015285	0.050605	0.25323	0.14577	0.0058027	0.026928	0.19776	0.063666	0.58957	2.1795	0.48379	0.0027745	0.0030623	0.006333	0.0059952	1.5688	0.0033233	0.42814	0.088779	0.0014011	0.0033392	0.04966	0.017278	0.78238	0.1061	21.98
F1	0	F	3.3301	0.48034	1.1236	0.03539	0.22009	0.0062741	0.89885	0.016809	0.41796	0.37843	0.38121	0.76115	0.10958	0.37375	2.077	0.12782	11.976	0.12167	1.4896	0.76356	0.006059	0.030263	0.050695	0.2947	0.24473	0.0069081	0.017987	0.25963	0.054932	0.6077	2.6052	0.41336	0.0027042	0.0099953	0.0053269	0.006226	2.2324	0.0028367	0.90578	0.12263	0.0018928	0.0030908	0.036354	0.012426	0.78315	0.16308	26.693
F2	0	F	1.454	0.38746	0.40287		0.16471	0.0022831	0.52482	0.069459	1.7612	0.42141	0.33752	0.76328	0.048265	0.33108	2.0138	0.17287	12.848	0.19688	0.67866	1.1077	0.014596	0.040989	0.10775	0.25776	0.12187	0.008389	0.032219	0.0079429	0.071857	1.016	0.593	0.88018	0.0032203	0.0060165	0.013172	0.012544	2.5645	0.0042225	0.1778	0.10577	0.0016014	0.012745	0.036836	0.035847	1.0087	0.13077	23.538
F3	0	F	2.347	0.36309	0.9125	0.010977	0.23412		0.7707	0.023322	0.15161	0.29035	0.39938	0.61535	0.068266	0.30136	1.5852	0.096777	12.081	0.10955	0.9695	0.68391	0.0066651	0.012307	0.074314	0.26012	0.22406	0.0056997	0.025634	0.27843	0.060569	0.48138	2.7569	0.5456	0.0018226	0.0048094	0.0052874	0.0083454	2.2481	0.0027791	0.28811	0.095698	0.0019491	0.0021025	0.020767	0.019328	0.6098	0.094096	23.434
F4	0	F	1.3713	0.33687	0.57459		0.15252	0.0030715	1.1399	0.029926	1.5565	0.36705	0.35044	0.75141	0.039273	0.42156	1.9097	0.15642	14.862	0.19978	1.0694	0.53253	0.012468	0.031279	0.06611	0.26972	0.17654	0.0071375	0.03035	0.1836	0.053837	0.67472	2.4914	0.72823	0.0036842	0.0027466	0.0058255	0.0061272	2.7513	0.0033327	0.16023	0.11669	0.0013638	0.002656	0.053155	0.029185	0.77891	0.137	26.203
F5	0	F	1.1978	0.36763	0.7141	0.016733	0.014449	0.0060809	1.3225	0.037494	0.20695	0.43299	0.38485	1.1155	0.026232	0.67758	1.8594	0.14399	13.126	0.17193	1.079	1.0076	0.0072661	0.057556	0.12174	0.25106	0.23997	0.009133	0.030438	0.18154	0.056843	0.29599	4.2996	0.49996	0.0015693	0.0066676	0.0097816	0.0077745	3.6392	0.0036287	0.17809	0.10647	0.0016767	0.007478	0.030847	0.038731	1.0648	0.23568	25.473
M6	24	M	1.7749	0.41193	0.63907	0.088002	0.22151	0.0061813	0.9273	0.025356	0.5608	1.0593	0.31512	1.3272	0.048769	0.55557	3.253	0.27928	12.534	0.11759	1.6408	0.62073	0.0055662	0.024697	0.060373	0.28247	0.15933	0.008029	0.049085	0.16123	0.061483	0.92995	3.342	0.52807	0.0066218	0.0036908	0.0229	0.033336	2.2287	0.0047633	1.6107	0.098125	0.001558	0.021036	0.11188	0.027697	0.42	0.23558	21.596
M7	24	M	1.2662	0.38257	1.526	0.050697	0.1862	0.0075966	2.2608	0.030831	0.56202	1.0997	0.29474	1.6254	0.047882	0.70285	3.4977	0.26041	15.499	0.15659	1.6981	0.52305	0.0057331	0.02849	0.053349	0.22922	0.18631	0.0099541	0.057645	0.17803	0.071969	1.4229	5.0735	0.64245	0.010548		0.020454	0.020951	2.2541	0.0047676	1.2802	0.11532	0.0015511	0.017095	0.14939	0.036057	0.53265	0.24015	27.979
M8	24	M	1.5233	0.54815	1.3887	0.055329	0.20182	0.0097951	2.1691	0.028721	0.66481	1.2672	0.38218	1.5196	0.029669	0.66626	3.5101	0.27055	14.148	0.15728	1.735	0.49102	0.0028599	0.052183	0.058995	0.27148	0.16368	0.010154	0.052341	0.14547	0.055859	1.2447	3.2851	0.58643	0.0082041		0.01855	0.020229	1.8931	0.0049023	1.2013	0.10446	0.0015531	0.015395	0.14135	0.028472	0.69169	0.29296	24.561
M9	24	M	1.3184	0.41977	2.1185	0.064647	0.47262	0.010458	2.7792	0.024412	0.86936	1.3458	0.076701	2.097	0.046804	0.87052	3.3191	0.30988	16.197	0.17952	2.5486	0.41939	0.0092365	0.072556	0.054244	0.30728	0.20045	0.0088903	0.062096	0.2788	0.054366	1.5048	5.5287	0.59946	0.016836		0.019876	0.038469	3.719	0.0054775	1.5173	0.10126	0.0031775	0.012475	0.21238	0.032464	0.85576	0.28805	28.295
M10	24	M	1.6963	0.55661	2.4368	0.083528	0.31398	0.008831	2.0176	0.024401	0.70698	1.111	0.39876	1.6584	0.032454	0.72666	3.6485	0.25665	13.002	0.14863	1.7936	0.53613	0.006135	0.03481	0.055184	0.25455	0.14652	0.0087015	0.045054	0.16677	0.058534	0.94877	3.6204	0.42224	0.010171	0.0041674	0.020013	0.025026	3.3576	0.0047912	1.5181	0.098992	0.001457	0.015838	0.17356	0.016627	0.60592	0.31956	22.414
F7	24	F	1.212	0.51449	0.70158	0.025973	0.15924	0.0068866	2.1406	0.046541	0.23868	1.1555	0.31161	1.5194	0.064759	0.7565	3.0692	0.27407	15.556	0.15777	1.7679	1.1264	0.0068985	0.042209	0.070388	0.26522	0.16289	0.0094166	0.049966	0.12519	0.07871	1.579	3.4732	0.68209	0.0055633	0.0043459	0.024086	0.021504	2.5735	0.0049291	1.0829	0.10793	0.0014382	0.024288	0.1014	0.058614	0.68625	0.23192	26.137
F8	24	F	1.6929	0.47694	1.18		0.17647	0.0055391	1.5284	0.077745	0.6535	0.99954	0.046437	1.7571	0.027642	0.77569	3.018	0.26094	14.194	0.22511	0.99776	1.0613	0.0076617	0.057467	0.1026	0.24768	0.16765	0.0096245	0.058134	0.022448	0.056465	1.2541	2.7664	0.76834	0.0075809	0.00503	0.023701	0.04993	3.2889	0.0045581	0.46638	0.10175	0.0012073	0.025207	0.10622	0.064904	0.86618	0.23757	26.228
F9	24	F	0.93837	0.45395	0.92214	0.037172	0.17199	0.0038716	1.9179	0.038	0.44605	1.1121	0.055305	1.6261	0.049999	0.73304	3.0291	0.25571	14.227	0.21109	1.5816	1.1393	0.0029114	0.049854	0.10847	0.24645	0.16496	0.010016	0.054978	0.15635	0.062067	1.2041	4.6399	0.68208	0.0050391	0.0032981	0.023391	0.021234	3.0628	0.0040863	1.1518	0.10247	0.001727	0.026476	0.086639	0.063445	0.70415	0.22291	24.391
F10	24	F	1.3082	0.46241	0.7417		0.22438	0.005393	1.3015	0.038223	0.13989	0.9872	0.27489	1.2844	0.050902	0.55733	2.8968	0.22623	14.293	0.13769	1.4469	0.88194	0.014003	0.079807	0.087912	0.26322	0.16511	0.0090422	0.044358	0.12409	0.052817	1.0602	4.0119	0.60783	0.0058268	0.0038315	0.018114	0.01947	3.379	0.0043685	0.56806	0.093179	0.0018673	0.02109	0.065607	0.054915	1.2144	0.27589	25.903
M11	48	M	1.3898	0.49648	1.2391	0.090949	0.23342	0.0078679	2.0395	0.040575	0.59641	1.2662	0.31699	1.5671	0.036089	0.70684	4.1013	0.406	12.242	0.14966	1.9292	0.40389	0.010296	0.028444	0.051421	0.25123	0.14087	0.0092582	0.067782	0.12316	0.062245	1.601	3.2711	0.56107	0.0088332	0.0030374	0.02782	0.029415	1.9249	0.0071503	2.4234	0.0944	0.0014408	0.021895	0.17955	0.02341	0.26518	0.23967	23.059
M12	48	M	1.6406	0.49097	0.71252	0.19542	0.20263	0.0087305	2.7586	0.035477	1.183	1.2711	0.28294	2.6635	0.035833	1.1636	4.8244	0.5415	10.662	0.19322	2.6811	0.61021	0.0057523	0.012939	0.087417	0.26403	0.10609	0.0069014	0.066878	0.13141	0.068191	1.5465	2.1777	0.5232	0.018629	0.0028502	0.049601	0.022165	1.4081	0.0055296	2.1761	0.071394	0.0013089	0.05185	0.3275	0.043766	0.47345	0.17145	17.066
M13	48	M	1.0244	0.5343	0.78289	0.040152	0.21832	0.0083718	2.0873	0.062915	0.16748	1.4762	0.41195	2.1997	0.029114	1.1756	3.3641	0.32317	14.791	0.17714	1.2963	0.81232	0.0068755	0.048069	0.0692	0.23941	0.14192	0.011622	0.078717	0.11475	0.073018	1.0686	3.3122	0.64769	0.011644	0.0027766	0.036889	0.04266	2.5035	0.007944	0.36922	0.10167	0.0013848	0.034774	0.18435	0.07831	0.46539	0.39464	22.207
M14	48	M	1.9214	0.52238	0.93709		0.18825	0.012487	1.5911	0.061639	0.33663	1.3924	0.45676	2.4406	0.035924	1.277	3.2996	0.34534	11.603	0.16391	1.9914	0.94351	0.0070121	0.040154	0.11718	0.27473	0.19701	0.010218	0.082783	0.085315	0.078701	1.1597	3.9945	0.67118	0.018131	0.006636	0.041751	0.058642	3.4969	0.0059558	0.6045	0.083086	0.0013254	0.064217	0.19586	0.10084	0.38095	0.26397	17.097
M15	48	M	1.241	0.41908	1.7124	0.075162	0.18908	0.0069663	3.2115	0.043657	0.58567	1.3442	0.24304	2.5793	0.032638	1.1034	4.023	0.3436	13.768	0.1772	1.9489	0.7189	0.0060384	0.017295	0.072481	0.23506	0.12236	0.0089656	0.0696	0.17496	0.078015	0.8328	4.1579	0.53484	0.01536	0.002135	0.035497	0.04861	2.0128	0.0070112	0.8077	0.094497	0.0014778	0.030331	0.185	0.064925	0.35303	0.32593	21.224
F11	48	F	1.6033	0.57686	0.60063		0.30443	0.0069426	1.6301	0.039371	1.0564	1.2525	0.091067	1.4668	0.077427	0.53019	3.3487	0.32249	12.745	0.17672	2.5618	0.81422	0.011836	0.043338	0.087157	0.18716	0.17713	0.0098047	0.066232	0.13013	0.070737	1.5283	2.5856	0.55395	0.0074242		0.025137	0.025306	3.213	0.0053636	2.3008	0.097808	0.0012456	0.028633	0.12424	0.048828	0.50673	0.27771	24.238
F12	48	F	2.0124	0.51958	0.62189		0.3228	0.0025638		0.075804	0.29226	1.674	0.34129		0.054534		3.5336	0.35151	13.752	0.12075		1.1688	0.013719	0.073811	0.16	0.3248	0.17367	0.012761	0.10512	0.026054	0.094047	1.6479	1.394	0.75957	0.024083	0.0063247	0.039014	0.089003	2.5585	0.0081259	0.4494	0.096066	0.002499	0.0697	0.11593	0.12787	0.8772	0.26542	25.487
F13	48	F	1.7013	0.46068	1.4432	0.079145	0.30182	0.0086245	2.3156	0.033878	0.73605	1.2589	0.4141	1.8155	0.063318	0.85616	3.3276	0.28743	12.751	0.22423	1.8802	0.76752	0.0057997	0.035837	0.075249	0.22947	0.1466	0.0089684	0.054294	0.19326	0.068395	0.95404	4.296	0.52472	0.011415	0.0044742	0.025803	0.033224	3.1274	0.0059417	1.8044	0.11264	0.0019413	0.020011	0.15966	0.046991	0.43929	0.24277	22.525
F14	48	F	1.3749	0.44426	0.75486		0.17527	0.0080704	1.6424	0.049554	0.39003	1.2902	0.25195	1.6163	0.070996	0.71442	3.1699	0.33302	13.962	0.18632	1.6929	0.98485	0.01404	0.058271	0.08451	0.27833	0.16488	0.010154	0.082439	0.088351	0.071263	1.6195	2.647	0.68103	0.0084491	0.0036041	0.031758	0.034467	2.3053	0.0082779	1.2129	0.11051	0.0015806	0.032306	0.13827	0.07441	0.76825	0.21921	26.613
F15	48	F	1.5092	0.48675	1.5094	0.067497	0.15814	0.0090836	2.4263	0.034173	0.68045	1.2195	0.21425	1.9453	0.0277	0.79199	3.9646	0.31038	13.943	0.20122	1.9286	0.7931	0.010821	0.045753	0.068907	0.23047	0.13635	0.0087018	0.056149	0.15244	0.068358	1.1206	3.7671	0.5287	0.010222		0.027288	0.032422	3.0869	0.0059564	2.1413	0.093182	0.0014028	0.020954	0.15716	0.035433	0.45129	0.22741	24.283
M16	72	M	1.518	0.50052	1.7747	0.12283	0.1989	0.0096334	3.8247	0.047386	0.80818	1.7255	0.14416	3.2253	0.021227	1.3254	4.0825	0.48085	13.358	0.20427	2.2869	0.61725	0.0060957	0.058823	0.073426	0.23088	0.13666	0.0091692	0.078683	0.19615	0.050076	1.3776	4.3195	0.55209	0.030585	0.0028052	0.043421	0.045964	1.3772	0.0081145	1.0724	0.1023	0.0014083	0.034521	0.40733	0.07763	0.62896	0.27164	20.649
M17	72	M	1.1719	0.36041	1.4961	0.13911	0.24233	0.012319	4.1371	0.042094	0.8335	1.4521	0.1295	3.4554	0.018246	1.4343	4.5513	0.47442	14.058	0.20786	2.5499	0.54567	0.005373	0.060622	0.077057	0.24255	0.10739	0.0079033	0.080982	0.14185	0.061214	0.98384	3.1243	0.53403	0.024441		0.049062	0.035045	1.905	0.0087194	1.4398	0.086344	0.0013158	0.047963	0.32054	0.076998	0.69061	0.17232	20.816
M18	72	M	0.59721	0.49786	0.70296	0.12199	0.1908	0.010447	2.7412	0.048331	0.14741	1.5899	0.29844	2.9501	0.036662	1.3849	4.3709	0.50355	13.519	0.19965	2.5478	0.76846	0.0066372	0.055024	0.10904	0.28012	0.14688	0.0097994	0.097101	0.17164	0.073769	1.2845	4.2457	0.665	0.016796	0.0020914	0.053659	0.037205	1.8342	0.0094366	1.1396	0.084688	0.0019069	0.057163	0.2203	0.10788	0.5792	0.30696	20.844
M19	72	M	0.88814	0.54468	1.0799	0.075082	0.16234	0.0094468		0.060715	0.66591	1.61	0.32001		0.022205		4.1272	0.47368	13.564	0.28762	2.3234	0.66867	0.011971	0.060927	0.10042	0.23003	0.12468	0.0097987	0.098293	0.16171	0.074834	1.0295	3.8155	0.61931	0.017043	0.0025405	0.052529	0.036644	1.5195	0.0079209	0.82491	0.084616	0.0014869	0.051705	0.2484	0.10517	0.56382	0.238	19.5
M20	72	M	1.4055	0.54761	0.97114	0.12853	0.21253	0.0053059	2.7692	0.067463	1.1247	1.6647	0.24101	3.2003	0.029258	1.3511	4.2459	0.48184	13.573	0.267	2.4465	0.96268	0.013921	0.078374	0.12803	0.2814	0.21335	0.012446	0.10894	0.10132	0.070628	1.2998	4.975	0.85188	0.020899	0.0034377	0.055099	0.079875	2.221	0.0081646	0.49613	0.092971	0.0014377	0.06618	0.24835	0.12351	0.78565	0.26953	21.03
F16	72	F	1.2692	0.52721	2.0538	0.10662	0.18958	0.0092556	3.3673	0.05818	0.7704	1.5949	0.22507	2.9826	0.040655	1.2349	3.9174	0.43343	15.533	0.2488	2.5731	0.4954	0.012622	0.060065	0.094331	0.23727	0.15794	0.0093304	0.083793	0.22548	0.075214	1.4816	4.9943	0.6814	0.029736		0.038394	0.051231	2.1638	0.0076105	0.77104	0.11494	0.0015062	0.027538	0.42434	0.093694	0.56701	0.20144	22.573
F17	72	F	1.9165	0.40834	0.965	0.095899	0.23186	0.0068679	2.5871	0.040106	1.1076	1.5231	0.36826	2.5053	0.085038	1.0235	4.1452	0.46777	14.202	0.28148	2.3117	0.75767	0.0066594	0.040538	0.0855	0.23065	0.15366	0.0095706	0.076842	0.16871	0.066971	1.8314	3.8847	0.64674	0.015218	0.0045321	0.043305	0.044333	3.8699	0.0086265	3.0359	0.10468	0.0016723	0.037197	0.28259	0.059151	0.41338	0.25493	22.234
F18	72	F	1.1185	0.56819	1.4169	0.017263	0.14244	0.010476	3.2804	0.079628	0.24668	1.6184	0.27631	2.8094	0.037507	1.2879	4.2093	0.43248	15.244	0.22702	1.8959	0.4878	0.007214	0.055335	0.081773	0.24893	0.15485	0.010187	0.10582	0.10334	0.0841	1.4302	5.218	0.83086	0.024119	0.0041551	0.048285	0.053868	1.8972	0.0092539	0.38264	0.11557	0.0013013	0.034652	0.36804	0.11012	0.56858	0.23735	22.577
F20	72	F	1.3633	0.56121	0.58809		0.21812	0.0080005	2.4966	0.047381	1.1658	1.3793	0.35445	2.4031	0.038238	1.0337	5.0089	0.46282	12.523	0.25017	3.0588	0.96659	0.0067151	0.083479	0.12131	0.36488	0.19468	0.0090491	0.08657	0.19114	0.042479	1.8788	4.5469	0.70614	0.012742	0.0036085	0.041208	0.041345	3.0671	0.007523	1.758	0.10418	0.0014933	0.040944	0.1835	0.078142	0.81536	0.24955	25.209
		AVG 0	1.87854	0.383925	0.848835	0.0206166	0.17404	0.00462451	0.931505	0.0289005	0.520163	0.355063	0.320744	0.767877	0.0527513	0.395522	2.08145	0.132274	13.1535	0.13078	1.0475	0.668399	0.00838149	0.0252596	0.0642953	0.267115	0.190271	0.00719873	0.0286341	0.165001	0.0593388	0.619988	2.21346	0.574713	0.00285217	0.00563116	0.00738813	0.00795665	2.52195	0.00341724	0.326939	0.105036	0.0015987	0.00491627	0.0418701	0.0221775	0.78183	0.144498	24.4669
		AVG 24	1.41451	0.469647	1.29494	0.0579069	0.236468	0.00717248	1.8936	0.0371367	0.53801	1.12637	0.239527	1.60162	0.04432	0.704936	3.24906	0.265969	14.4056	0.165697	1.69003	0.755473	0.00677837	0.0491192	0.0723906	0.263063	0.168544	0.00931424	0.0526286	0.150931	0.0613633	1.23872	3.97123	0.613221	0.00848789	0.00406062	0.0212317	0.0277943	2.86186	0.00473821	1.15519	0.10261	0.00172628	0.0198778	0.127603	0.0425772	0.730778	0.26051	25.2782
		AVG 48	1.54183	0.495134	1.0314	0.0913875	0.229416	0.00797084	2.18916	0.0477043	0.602438	1.34452	0.302434	2.03268	0.0463573	0.924356	3.69568	0.356444	13.0219	0.177037	1.99004	0.801732	0.009219	0.0403911	0.0873522	0.251469	0.150688	0.00973551	0.0729994	0.121983	0.073297	1.30789	3.16031	0.598595	0.0134191	0.00397978	0.0340558	0.0415914	2.56373	0.00672564	1.42897	0.0955253	0.0015607	0.0374671	0.176752	0.0644783	0.498076	0.262818	22.3799
		AVG 72	1.24981	0.501781	1.22762	0.100916	0.198767	0.00908357	3.15045	0.0545871	0.763353	1.5731	0.261912	2.94144	0.0365596	1.25946	4.2954	0.467871	13.9527	0.241541	2.44378	0.696688	0.00857871	0.0614652	0.0967652	0.260746	0.154454	0.00969486	0.0907804	0.162371	0.0665872	1.39969	4.3471	0.676383	0.0212866	0.00331007	0.047218	0.0472789	2.2061	0.00837443	1.21338	0.098921	0.00150319	0.044207	0.300377	0.0924772	0.623619	0.244636	21.7147
		Fold Change 0 v 24	0.752983	1.22328	1.52555	2.80875	1.3587	1.55097	2.03284	1.28498	1.03431	3.17231	0.746785	2.08578	0.840169	1.78229	1.56096	2.01075	1.09519	1.26699	1.61339	1.13027	0.808731	1.94458	1.12591	0.984832	0.885813	1.29387	1.83797	0.914729	1.03412	1.99798	1.79413	1.067	2.97594	0.721098	2.87375	3.49322	1.13478	1.38656	3.53336	0.976897	1.0798	4.04326	3.04759	1.91984	0.934702	1.80287	1.03316
		Fold Change 0 v 48	0.82076	1.28966	1.21507	4.43272	1.31818	1.72361	2.35013	1.65064	1.15817	3.78671	0.942913	2.64714	0.87879	2.33705	1.77553	2.69475	0.989995	1.3537	1.8998	1.19948	1.09992	1.59904	1.35861	0.941426	0.791965	1.35239	2.54939	0.739288	1.23523	2.10955	1.42777	1.04155	4.70485	0.706742	4.60953	5.22725	1.01657	1.96815	4.37076	0.909451	0.976231	7.62104	4.22144	2.90737	0.637064	1.81884	0.914701
		Fold Change 0 v 72	0.665307	1.30698	1.44624	4.89487	1.14208	1.96422	3.38211	1.88879	1.46753	4.43048	0.816577	3.83061	0.693055	3.1843	2.06366	3.53714	1.06076	1.84693	2.33296	1.04232	1.02353	2.43334	1.50501	0.976155	0.81176	1.34675	3.17036	0.984063	1.12215	2.25761	1.96394	1.17691	7.46327	0.587813	6.39106	5.94206	0.87476	2.45064	3.71133	0.94178	0.940257	8.99198	7.17401	4.16987	0.79764	1.69301	0.887512
		Fold Change 24 v 48	1.09001	1.05427	0.796481	1.57818	0.970179	1.11131	1.15608	1.28456	1.11975	1.19367	1.26263	1.26914	1.04597	1.31126	1.13746	1.34017	0.90395	1.06844	1.17752	1.06123	1.36006	0.822307	1.20668	0.955926	0.894055	1.04523	1.38707	0.808204	1.19448	1.05584	0.795801	0.976149	1.58096	0.980091	1.60401	1.4964	0.895828	1.41945	1.237	0.930959	0.904084	1.88487	1.38517	1.51438	0.68157	1.00886	0.885343
		Fold Change 24 v 72	0.883562	1.06842	0.948011	1.74272	0.840566	1.26645	1.66374	1.4699	1.41885	1.39661	1.09346	1.83654	0.8249	1.78663	1.32205	1.75912	0.968562	1.45773	1.446	0.922187	1.2656	1.25135	1.33671	0.991189	0.916402	1.04086	1.72493	1.0758	1.08513	1.12995	1.09465	1.103	2.50787	0.815165	2.22394	1.70103	0.770864	1.76743	1.05037	0.964053	0.870769	2.22394	2.354	2.17199	0.853363	0.939064	0.859027
		Fold Change 48 v 72	0.810599	1.01342	1.19025	1.10426	0.866403	1.1396	1.43912	1.14428	1.26711	1.17001	0.866015	1.44708	0.788647	1.36253	1.16228	1.31261	1.07148	1.36435	1.228	0.868978	0.930547	1.52175	1.10776	1.03689	1.02499	0.995824	1.24358	1.3311	0.908458	1.07019	1.37553	1.12995	1.58629	0.831723	1.38649	1.13675	0.860504	1.24515	0.849128	1.03555	0.96315	1.17989	1.69942	1.43424	1.25206	0.930817	0.970275
		SIGNIFICANT CHANGES HIGHLIGHTED IN BOLD AS DETERMINED BY TWO-WAY ANOVA FOLLOWED BY TUKEY'S MULTIPLE COMPARISONS TEST
		METABOLITES WITH QC CVs OVER 30% ARE HIGHLIGHTED IN RED
[truncated: 25 more columns]

## Sheet: IS Standards
	Metabolite	Cortex	Cerebellum
	RB001 hydroxylamine	D4-Citric acid	D5-Glycine
	RB002 Lactic acid	D4-Succinic acid	13C6-Fructose
	RB003 Alanine, (RI 1142)	13C6-Fructose	D4-Citric acid
	RB004 Glycine	D10-Leucine	D4-Succinic acid
	RB005 Pyruvic Acid	D5-Glycine	D4-Succinic acid
	RB006 beta-Hydroxybutyric acid (RI 1204)	D4-Succinic acid	D5-Benzoic acid
	RB007 Valine, TMS2 (RI 1240)	D10-Leucine	D10-Leucine
	RB008 Ethanolamine TMS3 (RI 1256)	D5-Glycine	D5-Benzoic acid
	RB009 Leucine, TMS1 (RI 1250)	D5-Glycine	D5-Glycine
	RB010 Trimethylsilyl ether of glycerol	D5-Benzoic acid	D5-Benzoic acid
	RB011 Isoleucine, TMS1 (RI 1278)	D5-Glycine	D5-Benzoic acid
	RB012 Leucine, TMS2 (RI 1298)	D10-Leucine	D10-Leucine
	RB013 Phosphoric acid, bis(trimethylsilyl)monomethyl ester	D5-Benzoic acid	D4-Succinic acid
	RB014 Isoleucine, TMS2 (RI 1322)	D10-Leucine	D10-Leucine
	RB015 Glycine, TMS3 (RI 1331)	13C6-Fructose	D5-Glycine
	RB016 Serine, bis(trimethylsilyl)-	D5-Benzoic acid	D5-Benzoic acid
	RB017 Silanol, trimethyl-, phosphate (3:1)	D4-Succinic acid	D4-Succinic acid
	RB018 Threonine, TMS2 (RI 1372)	D4-Succinic acid	D5-Benzoic acid
	RB019 Serine TMS3 (RI 1388)	D4-Succinic acid	D10-Leucine
	RB020 Urea, N,N'-bis(trimethylsilyl)-	D5-Glycine	D5-Benzoic acid
	RB021 Benzoic acid trimethylsilyl ester	D5-Benzoic acid	D5-Benzoic acid
	RB022 Butanedioic acid, bis(trimethylsilyl) ester	D4-Succinic acid	D5-Benzoic acid
	RB022 Threonine	D5-Glycine	D5-Benzoic acid
	RB023 1-Piperidinecarboxaldehyde	D5-Benzoic acid	D4-Succinic acid
	RB024 beta-Alanine	D4-Succinic acid	D5-Glycine
	RB025 Threitol	D4-Succinic acid	D5-Benzoic acid
	RB026 Uracil, 1,3-bis(trimethylsilyl)-	D4-Succinic acid	D5-Benzoic acid
	RB027 Ethylbis(trimethylsilyl)amine	D5-Glycine	D5-Glycine
	RB028 Malic acid, O-trimethylsilyl-, bis(trimethylsilyl) ester	D4-Succinic acid	D5-Benzoic acid
	RB029 Aspartic acid, TMS2 (RI 1545)	D4-Citric acid	13C6-Fructose
	RB030 GABA	13C6-Fructose	D5-Glycine
	RB031 Aspartic acid, TMS3 (RI 1575)	D10-Leucine	D5-Benzoic acid
	RB032 Methionine, TMS1 (RI 1599)	D5-Glycine	D5-Benzoic acid
	RB033 Hexanedioic acid, bis(trimethylsilyl) ester	13C6-Fructose	D5-Glycine
	RB034 Methionine, (RI 1618)	D10-Leucine	D5-Benzoic acid
	RB035 Cysteine, TMS3 (RI 1622)	D10-Leucine	D5-Glycine
	RB036 1-Methyl-N,N-bis(trimethylsilyl)-4-[(trimethylsilyl)oxy]-1H-imidazol-2-amine	D10-Leucine	D5-Glycine
	RB037 Ribose	D5-Benzoic acid	D5-Benzoic acid
	RB038 Glutamine, tris(trimethylsilyl)-	D5-Glycine	D4-Succinic acid
	RB039 Pyroglutamic acid 2TMS (RI 1708)	D5-Glycine	D4-Succinic acid
	RB040 Pyroglutamic acid (from glutamine) (RI 1703)	D10-Leucine	D5-Benzoic acid
	RB041 Phenylalanine, TMS2 (RI 1744)	D4-Succinic acid	D5-Benzoic acid
	RB042 Phenylalanine, TMS1 (RI 1763)	D4-Succinic acid	13C6-Fructose
	RB043 Proline, TMS2 (RI 1766)	13C6-Fructose	D5-Benzoic acid
	RB044 Glycerol-3-phosphate (RI 1826)	13C6-Fructose	D4-Succinic acid
	RB045 Sorbitol (RI 1830)	13C6-Fructose	D4-Citric acid
	RB046 N-acetylaspartic acid pk1 (RI 1857)	D4-Citric acid	D4-Succinic acid
	RB047 Phosphoethanolamine (RI 1848)	D4-Citric acid	D4-Citric acid
	RB048 Propanoic acid, 3-[[bis[(trimethylsilyl)oxy]phosphinyl]oxy]-2-[(trimethylsilyl)oxy]-, trimethylsilyl ester, (S)-	13C6-Fructose	D4-Citric acid
	RB049 Myo-Inositol, (RI 1979)	D4-Citric acid	D4-Citric acid
	RB051 Tyrosine, TMS3 (RI 2020)	D5-Glycine	-
	RB052 Hypoxanthine (RI 2069)	D4-Citric acid	D5-Benzoic acid
	RB053 Tyrosine, TMS2 (RI 2070)	D4-Citric acid	D5-Benzoic acid
	RB054 Pantothenic acid (RI 2083)	13C6-Fructose	D5-Benzoic acid
	RB055 Palmitic Acid (RI 2097)	13C6-Fructose	13C6-Fructose
	RB056 9H-Purin-6-amine, N,9-bis(trimethylsilyl)-	D4-Citric acid	D5-Benzoic acid
	RB057 Ribose 5-Phosphate (RI 2146)	D4-Succinic acid	13C6-Fructose
	RB058 7,9-Di-tert-butyl-1-oxaspiro(4,5)deca-6,9-diene-2,8-dione	13C6-Fructose	13C6-Fructose
	RB059 Glycerol-3-phosphate (RI 1826)	D4-Succinic acid	D5-Benzoic acid
	RB059 Stearic Acid (RI 2296.2)	13C6-Fructose	13C6-Fructose
	RB060 Myo-Inositol, pentakis-O-(trimethylsilyl)-, bis(trimethylsilyl) phosphate	D4-Succinic acid	D4-Citric acid
	RB061 Tryptophan, TMS2 (RI 2515)	D5-Glycine	-
	RB062 Uridine, (RI 2660)	D4-Citric acid	13C6-Fructose
	RB063 D-Myo-Inisitol, 1,2,4,5,6-pentakis-O-(trimethylsilyl)-, 2,3-bis[(trimethylsilyl)oxy]propyl trimethylsilyl phosphate, (R)-	D10-Leucine	13C6-Fructose
	RB064 Inosine, (RI 2755)	D10-Leucine	D5-Benzoic acid
	RB065 Adenosine (RI 2805)	D5-Glycine	D5-Benzoic acid
	RB066 Adenosine, minor (RI 2893)	D10-Leucine	D4-Succinic acid
	RB067 Phthalic acid, decyl isohexyl ester	D10-Leucine	-
	RB068 Glucose	D4-Citric acid	D4-Succinic acid
	RB069 Fructose (Oxime) (RI 1824.5)	D4-Citric acid	13C6-Fructose
	RB070 Fructose (Oxime) (RI 1837.4)	D4-Citric acid	13C6-Fructose
	RB071 L-Ascorbic acid, 2,3,5,6-tetrakis-O-(trimethylsilyl)-	D5-Glycine	D4-Citric acid
